# Supplementary material for: Combined transcriptome and widely targeted metabolome analysis reveals the potential mechanism of HupA biosynthesis and antioxidant activity in Huperzia serrata
Source: Front Plant Sci. 2024 Jun 17;15:1411471. doi: 10.3389/fpls.2024.1411471 (PMC11215074; doi:10.3389/fpls.2024.1411471)
Supplement: Supplementary file 1 [file DataSheet_3.zip]

Archive with 26 entries (13 files):
- supplementary figure/Fig. S1/
- supplementary figure/Fig. S1/Fig. S1.tif
- supplementary figure/Fig. S10/
- supplementary figure/Fig. S10/Fig. S10.tif
- supplementary figure/Fig. S11/
- supplementary figure/Fig. S11/Fig. S11.jpg
- supplementary figure/Fig. S12/
- supplementary figure/Fig. S12/Fig. S12.tif
- supplementary figure/Fig. S13/
- supplementary figure/Fig. S13/Fig. S13.tif
- supplementary figure/Fig. S2/
- supplementary figure/Fig. S2/Fig. S2.tif
- supplementary figure/Fig. S3/
- supplementary figure/Fig. S3/Fig. S3.tif
- supplementary figure/Fig. S4/
- supplementary figure/Fig. S4/Fig. S4.tif
- supplementary figure/Fig. S5/
- supplementary figure/Fig. S5/Fig. S5.tif
- supplementary figure/Fig. S6/
- supplementary figure/Fig. S6/Fig. S6.tif
- supplementary figure/Fig. S7/
- supplementary figure/Fig. S7/Fig. S7.tif
- supplementary figure/Fig. S8/
- supplementary figure/Fig. S8/Fig. S8.tif
- supplementary figure/Fig. S9/
- supplementary figure/Fig. S9/Fig. S9.tif
