# Supplementary material for: Combined transcriptome and widely targeted metabolome analysis reveals the potential mechanism of HupA biosynthesis and antioxidant activity in Huperzia serrata
Source: Front Plant Sci. 2024 Jun 17;15:1411471. doi: 10.3389/fpls.2024.1411471 (PMC11215074; doi:10.3389/fpls.2024.1411471)
Supplement: Supplementary file 2 [file Table_1.xlsx]

## Sheet: Sheet1
Table S1 Summary of RNA-seq in two types of H. serrata samples.
Sample	Raw Reads	Clean Reads	Clean Base(G)	Error Rate(%)	Q20 (%)	Q30 (%)	GC
							(%)
WH-1	46267352	42468530	6.37	0.03	97.85	93.82	42.92
WH-2	60589906	56634804	8.5	0.03	97.95	94.02	43.82
WH-3	69308680	64252652	9.64	0.03	97.7	93.52	42.64
HT-1	75379120	70379112	10.56	0.03	97.42	93.01	47.52
HT-2	70838154	66133738	9.92	0.03	97.74	93.76	47.38
HT-3	47332582	43707228	6.56	0.03	98.1	94.47	47.7
