# Supplementary material for: Combined transcriptome and widely targeted metabolome analysis reveals the potential mechanism of HupA biosynthesis and antioxidant activity in Huperzia serrata
Source: Front Plant Sci. 2024 Jun 17;15:1411471. doi: 10.3389/fpls.2024.1411471 (PMC11215074; doi:10.3389/fpls.2024.1411471)
Supplement: Supplementary file 3 [file Table_2.xlsx]

## Sheet: Table S2
Index	Formula	Compounds	Class I	Class II	CAS	Level	WH-A-1	WH-A-2	WH-A-3	HT-A-1	HT-A-2	HT-A-3	VIP	P-value	Fold_Change	Log2FC	Type
Lmsp102910	C30H46O5	3-Hydroxyolean-12-ene-27,28-dioic acid (Cincholic acid)	Terpenoids	Triterpene	5948-32-3	2	879706	857295	820030	65103.4	59026.7	60914.7	1.08685	0.000427879	0.0723671	-3.78852	down
Smpn009074	C30H48O6	2,3,19,23-Tetrahydroxyurs-12-en-28-oic acid	Terpenoids	Triterpene	-	2	123242	112413	113847	508194	487139	503517	1.08625	1.27759e-05	4.28854	2.10049	up
MWStz070	C9H11NO3	N-(2-Hydroxy-4-methoxyphenyl)acetamide	Alkaloids	Phenolamine	58469-06-0	1	7.91122e+06	9.03865e+06	8.15707e+06	3.55677e+07	3.68231e+07	3.40634e+07	1.08498	0.000150838	4.24003	2.08408	up
Wbsp000172	C30H26O12	Apigenin-4'-O-(2''-O-p-coumaroyl)-β-D-glucopyranoside	Flavonoids	Flavones	-	2	3.87966e+06	3.99858e+06	3.74791e+06	150338	122327	137698	1.08648	0.000322056	0.0352966	-4.82433	down
Hajp008607	C19H16O7	5,7,3'-trimethoxy-4',5'-methylenedioxyflavone	Flavonoids	Flavones	-	2	6918.53	11813.9	1398.96	6.45153e+06	6.32594e+06	6.24264e+06	1.07021	8.85674e-05	944.796	9.88386	up
Wbsp000240	C26H37NO7	lycocarinatine A	Alkaloids	Alkaloids	-	2	223454	190952	194372	49363.6	49728.6	71972.5	1.06407	0.000544236	0.280996	-1.83138	down
Zahn007990	C11H18O3	5-hydroxy-3,4-dimeth-yl-5-pentylfuran-2(5H)-one	Others	Others	-	1	138034	174344	179447	56904.6	60395	57284.3	1.07269	0.014352	0.354972	-1.49422	down
MW0133087	C17H14O5	3-Hydroxy-3',4'-dimethoxyflavone	Flavonoids	Flavones	6889-80-1	3	20691.2	26771.9	6525.41	169479	145257	160416	1.01814	0.000131301	8.80099	3.13767	up
Wbsp005612	C30H46O6	8,18,19-Trihydroxy-3,7,11,16,20,20-hexamethyl-22-oxopentacyclo[13.8.0.03,12.06,11.016,21]tricos-1(23)-ene-7-carboxylic acid	Terpenoids	Triterpene	-	2	2.01321e+06	1.87842e+06	1.95304e+06	85082.3	50627.4	160630	1.06245	4.65268e-06	0.0507025	-4.3018	down
pme0122	C8H16N2O3	N6-Acetyl-L-lysine	Amino acids and derivatives	Amino acids and derivatives	692-04-6	3	776875	791950	733669	2.53653e+06	2.82426e+06	2.52244e+06	1.08449	0.00216014	3.42378	1.77559	up
Wagp007355	C18H16O6	8-Hydroxy-4',5,7-trimethoxyflavone*	Flavonoids	Flavones	21919-71-1	1	18179.8	50173.3	20523.4	1.83929e+07	2.09764e+07	2.11173e+07	1.08207	0.00192704	680.569	9.4106	up
pmp000006	C18H16O7	Eupatilin (5,7-Dihydroxy-3',4',6-Trimethoxyflavone)*	Flavonoids	Flavones	22368-21-4	3	55036.2	61981.3	67464.4	220047	236076	250181	1.08148	0.000690873	3.82859	1.93681	up
Zmmp002946	C14H18N2O5	(3-(carboxyamino)-2-methylpropanoyl)phenylalanine	Amino acids and derivatives	Amino acids and derivatives	-	2	2.41307e+06	2.98319e+06	2.95202e+06	5.97832e+06	5.84859e+06	5.99677e+06	1.06965	0.00212426	2.13501	1.09424	up
Lmhp002001	C14H20N2O3	L-Valyl-L-Phenylalanine	Amino acids and derivatives	Amino acids and derivatives	3918-92-1	3	9	9	9	36257.7	37016.9	36016.4	1.08724	6.84889e-05	4047.81	11.9829	up
MWSmce116	C10H13N5O3	5'-Deoxyadenosine	Nucleotides and derivatives	Nucleotides and derivatives	4754-39-6	3	467758	476767	370011	911439	836525	1.17712e+06	1.03282	0.0256986	2.22518	1.15393	up
Lmln001951	C26H28O16	Quercetin-3-O-(6''-O-arabinosyl)glucoside	Flavonoids	Flavonols	-	3	967.291	2531.06	1207.49	597350	564958	636971	1.08212	0.00120309	382.35	8.57875	up
Zmsp003247	C18H27NO4	Lycoposerramine N	Alkaloids	Quinorisidine alkaloids	-	2	2.88381e+07	2.70728e+07	2.94813e+07	42595.9	58174.2	35317.9	1.08615	0.000640639	0.00159368	-9.29342	down
Zmsp002411	C16H25NO2	Lycoposerramine M	Alkaloids	Quinorisidine alkaloids	-	2	1.24728e+07	1.2301e+07	1.12654e+07	38740.2	40466.4	34358.5	1.08704	0.000989895	0.00315115	-8.30991	down
pma6460	C16H18O8	4-O-p-Coumaroylquinic acid	Phenolic acids	Phenolic acids	32451-86-8	3	9	9	9	1.13484e+06	1.1866e+06	1.18145e+06	1.08724	0.000198723	129737	16.9852	up
Zmsp003486	C17H30N2O2	Huperzine N	Alkaloids	Sesquiterpene alkaloids	-	3	8.63191e+06	8.91879e+06	8.47543e+06	378115	288432	251015	1.08447	8.28407e-05	0.0352554	-4.82601	down
Zmhp003514	C16H12O6	6,7,8-Tetrahydroxy-5-methoxyflavone	Flavonoids	Flavones	-	3	4.80122e+06	6.24076e+06	5.52324e+06	1.1997e+06	1.25686e+06	1.09059e+06	1.08051	0.00835345	0.214132	-2.22343	down
Zmmp001429	C8H16N2O3	Glycyl-L-leucine	Amino acids and derivatives	Amino acids and derivatives	-	2	376951	391160	394101	69479.5	85410.1	62515.8	1.08082	5.81029e-06	0.187062	-2.41841	down
MWSHY0098	C15H14O7	Epigallocatechin	Flavonoids	Flavanols	970-74-1	2	20499.3	21702.7	20147.5	1.81059e+07	1.84082e+07	1.63731e+07	1.08714	0.00129397	848.24	9.72833	up
pmb0532	C10H13N4O8P	Inosine 5'-monophosphate	Nucleotides and derivatives	Nucleotides and derivatives	131-99-7	3	3.13978e+06	2.90747e+06	2.66857e+06	1.34383e+06	1.47726e+06	1.39623e+06	1.07523	0.00511066	0.48387	-1.04731	down
MW0137011	C17H14O4	7-Hydroxy-3-(4-methoxyphenyl)-4-methylcoumarin	Lignans and Coumarins	Coumarins	5219-16-9	3	2860.29	1099.42	2795.99	603803	593852	616557	1.08067	0.00010643	268.545	8.06902	up
mws4177	C8H9NO2	Methyl Anthranilate	Phenolic acids	Phenolic acids	134-20-3	3	5487.38	9264.85	5762.93	55472	51250.8	51198.4	1.07292	1.97871e-05	7.69778	2.94444	up
pmb3068	C16H18O8	1-O-p-Coumaroylquinic acid	Phenolic acids	Phenolic acids	-	1	52177.4	45581.1	90408.8	2.63408e+06	2.8334e+06	2.58636e+06	1.08063	0.000582753	42.8015	5.41959	up
pmb0863	C24H46NO7P	LysoPC 16:2(2n isomer)	Lipids	LPC	-	3	262014	350743	342917	97327.1	91462	81523	1.07188	0.0132875	0.28285	-1.82189	down
Lmjp007790	C18H16O6	5-Hydroxy-3,7,4'-trimethoxyflavone	Flavonoids	Flavones	-	1	1.88068e+06	2.00394e+06	2.07124e+06	1.88948e+07	1.82752e+07	2.02726e+07	1.08654	0.00108146	9.64473	3.26974	up
MWS2067	C12H10O	2-Phenylphenol	Phenolic acids	Phenolic acids	90-43-7	3	9	9	9	20544.5	20046.4	21052.6	1.08724	0.000199972	2283.09	11.1568	up
MW0135139	C15H10O5	6,7,3'-Trihydroxyflavone	Flavonoids	Flavones	-	3	11762.3	4086.28	7243.09	1.77347e+06	1.8528e+06	2.00602e+06	1.08076	0.00131617	243.909	7.9302	up
mws0058	C16H12O6	Diosmetin (5,7,3'-Trihydroxy-4'-methoxyflavone)	Flavonoids	Flavones	520-34-3	3	4.02929e+06	3.7937e+06	3.64569e+06	930193	938750	1.01861e+06	1.0853	0.000854354	0.251777	-1.98978	down
mws0120	C8H20NO6P	Choline Alfoscerate	Lipids	PC	28319-77-9	3	1.2039e+06	1.08047e+06	997857	285809	370711	275907	1.07188	0.00145569	0.284083	-1.81561	down
MW0000243	C10H17NO3	Ecgonine methyl ester	Alkaloids	Tropan alkaloids	7143-09-1	3	1.66322e+06	1.70313e+06	1.6182e+06	116826	226211	297361	1.05172	0.000207181	0.128477	-2.96042	down
Zmpn000199	C6H10O8	D-Galactaric acid	Others	Saccharides	526-99-8	2	1.23456e+07	1.22424e+07	1.29314e+07	91747.8	92454.4	108306	1.08693	0.000296454	0.00779618	-7.00302	down
MW0000084	C20H24N2O3	3-Hydroxyquinidine	Alkaloids	Alkaloids	53467-23-5	3	1.58626e+07	1.42706e+07	1.31673e+07	88854.3	52867.4	76153	1.08517	0.00294997	0.00503169	-7.63474	down
MWSHY0124	C15H12O4	Pinocembrin (Dihydrochrysin)	Flavonoids	Flavanones	480-39-7	1	32490.5	36833.8	30876.9	6.02698e+06	5.60694e+06	6.09426e+06	1.08696	0.000671597	176.926	7.467	up
MWSHY0111	C22H22O10	Calycosin-7-O-glucoside	Flavonoids	Isoflavones	20633-67-4	3	9	9	9	6.83396e+06	6.45119e+06	5.99261e+06	1.08722	0.00142935	713991	19.4455	up
Wahp008174	C18H18O7	7,3',4'-tetramethylquercetin	Flavonoids	Flavonols	-	2	19448.8	10173.9	7797.81	2.88198e+06	2.78528e+06	2.83781e+06	1.08199	7.71907e-05	227.284	7.82835	up
Lmmp002795	C22H22O11	Pratensein-7-O-glucoside	Flavonoids	Isoflavones	36191-03-4	3	211345	198690	184302	1.81376e+06	2.08972e+06	1.79347e+06	1.08551	0.0029794	9.58539	3.26084	up
Lmhp001732	C14H18N2O3	L-Prolyl-L-Phenylalanine	Amino acids and derivatives	Amino acids and derivatives	13589-02-1	3	1.50104e+06	1.50329e+06	1.4718e+06	241779	235576	308189	1.08195	4.26776e-05	0.175496	-2.51049	down
Wafn002319	C22H28O14	4-O-(3'-O-alpha-D-Glucopyranosyl)caffeoylquinic acid	Phenolic acids	Phenolic acids	1401352-63-3	2	62986.3	61929.4	56030.8	6243.88	4312.96	5407.17	1.08252	0.000845174	0.088225	-3.50267	down
pma0170	C27H35N3O6	N',N''-Diferuloylspermidine	Alkaloids	Phenolamine	-	3	4.32407e+07	3.5703e+07	3.77923e+07	26135.4	12646.8	7093.19	1.08236	0.00331986	0.000392984	-11.3132	down
Smcn000644	C14H20O9	Leonuriside A	Phenolic acids	Phenolic acids	121748-12-7	1	4.19729e+06	4.4801e+06	3.84414e+06	252419	220394	264593	1.08588	0.00209141	0.058891	-4.08581	down
Zmdp000972	C4H9NO2S	S-Methyl-L-cysteine	Amino acids and derivatives	Amino acids and derivatives	1187-84-4	3	8.60652e+06	9.19346e+06	8.17967e+06	3.29447e+07	3.56371e+07	3.38141e+07	1.08527	0.000260724	3.94139	1.9787	up
pme1109	C5H5N5O	Guanine	Nucleotides and derivatives	Nucleotides and derivatives	73-40-5	2	1.21622e+06	885680	1.01035e+06	3.5712e+06	3.70509e+06	3.64426e+06	1.0758	0.000334024	3.5089	1.81102	up
pmp000573	C22H22O10	Acacetin-7-O-galactoside	Flavonoids	Flavones	-	1	57412.9	37317.8	103800	9.46681e+06	9.01769e+06	8.92573e+06	1.07975	0.000286162	138.065	7.10921	up
ML10181668	C6H11NO2	Cycloleucine	Amino acids and derivatives	Amino acids and derivatives	52-52-8	3	69043.3	51244.4	30444.6	3.42569e+06	3.54088e+06	3.46555e+06	1.08051	2.04738e-05	69.2096	6.1129	up
mws0847	C6H7N5	1-Methyladenine	Nucleotides and derivatives	Nucleotides and derivatives	5142-22-3	2	879618	797657	880720	258732	303696	311180	1.07896	0.00024418	0.341521	-1.54996	down
Wbsp003480	C17H28N2O2	(13aR)-8-amino-9-hydroxy-4,11-dimethyl-1,2,3,4,5,6,7,7a,8,9,9a,10-dodecahydro-13H-indeno[1,7a-e]azonin-13-one	Alkaloids	Alkaloids	-	2	5.8875e+06	5.62402e+06	6.12778e+06	9	9	9	1.08724	0.000611597	1.53067e-06	-19.3174	down
mws5037	C9H18N2O3	L-Alanyl-L-leucine	Amino acids and derivatives	Amino acids and derivatives	3303-34-2	3	19550.9	37080.3	8600.6	200642	188761	201621	1.02369	0.000368178	9.06037	3.17957	up
Wbsp000312	C29H48O4	26-nor-7(9)-lactone-α-onocerin	Terpenoids	Terpene	-	2	1.34211e+07	1.36645e+07	1.36531e+07	764152	835351	863020	1.08686	4.33108e-06	0.0604466	-4.04819	down
pmb0782	C5H11N	Piperidine	Alkaloids	Piperidine alkaloids	110-89-4	3	1.65579e+06	1.81309e+06	1.78732e+06	4.10648e+06	3.98313e+06	3.76138e+06	1.08243	0.000369672	2.25467	1.17291	up
pmb3074	C16H18O8	5-O-p-Coumaroylquinic acid*	Phenolic acids	Phenolic acids	1899-30-5	1	10398	2567.08	1225.69	1.77687e+06	1.67147e+06	1.62217e+06	1.06608	0.00070152	357.311	8.48104	up
Lmhp009349	C25H44NO7P	LysoPE 20:4(2n isomer)	Lipids	LPE	-	1	149560	129912	170180	2.35064e+06	1.95588e+06	2.28283e+06	1.0845	0.00328961	14.6543	3.87326	up
pmb2406	C25H52NO7P	LysoPC 17:0	Lipids	LPC	50930-23-9	3	53368.6	53747.1	53125.8	165468	144806	174879	1.08176	0.00664002	3.02764	1.59819	up
MW0157004	C9H14N4O4	Ser-His	Amino acids and derivatives	Amino acids and derivatives	67726-09-4	3	6.13369e+06	5.4436e+06	3.68369e+06	206184	220147	314917	1.07754	0.0217678	0.0485715	-4.36374	down
Wbsp002792	C16H23NO2	Obscurumine D	Alkaloids	Alkaloids	-	2	1.52829e+07	1.54865e+07	1.46233e+07	13733.8	10569.3	28532.7	1.08308	0.000295315	0.00116397	-9.74673	down
Lmjp003655	C22H22O11	6-C-MethylKaempferol-3-glucoside	Flavonoids	Flavones	-	1	2.90772e+06	2.50953e+06	2.24165e+06	357823	500303	201549	1.04973	0.00269855	0.138359	-2.85351	down
MWS20025	C22H34O4	13,14-DiHDPE; 13,14-Dihydroxy-4,7,10,16,19-Docosapentaenoic acid	Lipids	Free fatty acids	1345275-24-2	3	487712	519501	514924	2102.85	2777.52	1861.78	1.08623	0.000382052	0.0044294	-7.81867	down
pmn001417	C24H20O9	Cinchonain Ic	Flavonoids	Flavanols	85081-22-7	2	6083.18	3051.08	5245.24	397554	377000	377377	1.0824	0.00025718	80.1093	6.3239	up
mws0629	C13H16N2O5	L-Aspartyl-L-Phenylalanine	Amino acids and derivatives	Amino acids and derivatives	13433-09-5	3	2.91977e+06	2.62243e+06	3.04271e+06	267701	179206	172373	1.08057	0.00132583	0.0721358	-3.79314	down
Wbsp000080	C18H36N2	hupermine A	Alkaloids	Alkaloids	-	2	2.82971e+07	2.95354e+07	2.73666e+07	68644.5	22787.9	5560.75	1.06601	0.000484931	0.00113843	-9.77874	down
Zmdp002216	C11H20N2O5	L-γ-Glutamyl-L-leucine	Amino acids and derivatives	Amino acids and derivatives	2566-39-4	3	177381	99042.3	98855.4	2.89603e+06	2.67656e+06	3.24747e+06	1.07866	0.00287423	23.5027	4.55475	up
Lmsp011053	C18H18O6	7-Hydroxy-2',5,8-Trimethoxyflavanone	Flavonoids	Flavanones	-	2	45113.5	27137.3	47709.4	241965	289121	219835	1.0637	0.00544113	6.25976	2.64611	up
mws1333	C12H22O11	Melibiose	Others	Saccharides	585-99-9	1	2.22632e+07	2.30373e+07	1.61704e+07	4.35128e+06	5.3671e+06	4.70342e+06	1.07052	0.0171659	0.234612	-2.09165	down
mws0179	C17H20O9	Chlorogenic acid methyl ester	Phenolic acids	Phenolic acids	29708-87-0	3	118834	90047.2	69294.2	2.11437e+06	2.22799e+06	2.18468e+06	1.082	2.72555e-05	23.4637	4.55236	up
pmp000438	C30H50O2	3,28-Dihydroxylup-20(29)-ene (Betulin)	Terpenoids	Triterpene	473-98-3	3	1.14757e+06	1.0554e+06	1.13708e+06	180111	157102	175455	1.08569	0.000532368	0.153491	-2.70378	down
Wbsp002530	C17H32N2O	(3R*,4R*)-3-cyclopropyl-4-methyl-1-[2-methyl-2-(1-piperidinyl)propyl]-3-pyrrolidinol	Alkaloids	Alkaloids	-	2	5.10301e+06	5.18387e+06	5.03387e+06	10123.2	11583	9941.96	1.08712	7.21659e-05	0.00206571	-8.91915	down
pmb0855	C24H50NO7P	LysoPC 16:0	Lipids	LPC	17364-16-8	1	4.95151e+06	5.29837e+06	4.66465e+06	2.60348e+07	2.81712e+07	2.69501e+07	1.0858	0.000318979	5.44142	2.44398	up
MWS201458	C15H22N2O3	Phe-Ile	Amino acids and derivatives	Amino acids and derivatives	22951-94-6	3	2.14371e+07	1.96397e+07	1.89904e+07	12023.6	19676.5	9701.04	1.08547	0.00133463	0.000689248	-10.5027	down
Lmjn007168	C17H14O7	Quercetin-3,3'-dimethyl ether	Flavonoids	Flavonols	4382-17-6	2	77595.4	30939.3	59754.8	189389	198804	181871	1.00024	0.00526431	3.3874	1.76018	up
MW0015274	C20H28O2	8,11,14-Eicosatriynoic Acid	Lipids	Free fatty acids	34262-64-1	3	2.96191e+07	2.70583e+07	2.97049e+07	127575	55365.3	24450.2	1.07483	0.00090074	0.00240084	-8.70225	down
Haxp011513	C20H28O2	Sugiol	Terpenoids	Ditepenoids	511-05-7	1	2.96191e+07	2.70583e+07	2.97049e+07	127575	55365.3	24450.2	1.07483	0.00090074	0.00240084	-8.70225	down
MW0156620	C10H18N4O6	Ser-Ala-Asn	Amino acids and derivatives	Amino acids and derivatives	-	3	2.64344e+07	2.21116e+07	2.25611e+07	269931	296225	266890	1.08678	0.00341263	0.0117154	-6.41545	down
Lmmp004504	C15H10O6	2'-Hydroxygenistein	Flavonoids	Isoflavones	1156-78-1	3	9514.28	6835.54	23396	306932	267082	297372	1.05985	0.000434117	21.924	4.45444	up
Lmtp004126	C24H22O16	Myricetin-3-O-(6''-malony)glucoside	Flavonoids	Flavonols	-	3	513855	554470	668830	114729	88403.7	76971.9	1.07468	0.00650016	0.161243	-2.63269	down
Lmzp004885	C17H14O7	Tricin (5,7,4'-Trihydroxy-3',5'-dimethoxyflavone)	Flavonoids	Flavones	520-32-1	2	6.67908e+06	6.29361e+06	6.30182e+06	206296	234322	194995	1.08665	0.000378434	0.0329769	-4.9224	down
MW0156703	C17H27N5O11	Ser-Gln-Asp-Glu	Amino acids and derivatives	Amino acids and derivatives	-	3	6140.33	7667.1	7708.62	7.60374e+06	7.73573e+06	8.13999e+06	1.08698	0.000425292	1091.25	10.0918	up
MW0107570	C11H22N2O3S	Ile-Met	Amino acids and derivatives	Amino acids and derivatives	42384-14-5	3	16962.5	23631.1	7530.63	6.27924e+06	6.43537e+06	6.35204e+06	1.08048	4.25811e-05	396.196	8.63007	up
pmp000107	C18H16O6	Monohydroxy-trimethoxyflavone*	Flavonoids	Flavones	-	2	8224	12885.8	14086.3	4.81338e+06	4.9466e+06	4.78273e+06	1.08559	0.000106198	413.191	8.69066	up
pmp000237	C26H26O15	Apigenin-6-C-(2''-glucuronyl)xyloside	Flavonoids	Flavones	-	3	48810.3	34119.6	44640.2	3.96861e+06	2.91262e+06	3.45752e+06	1.08509	0.00791856	81.0436	6.34063	up
mws0011	C17H24O9	Syringin	Phenolic acids	Phenolic acids	118-34-3	2	123069	120727	131065	2.78013e+06	2.98266e+06	2.98288e+06	1.087	0.000571512	23.3304	4.54414	up
pmn001667	C30H26O12	Procyanidin B4	Tannins	Proanthocyanidins	29106-51-2	1	28578.6	7400.45	9492.55	2.08506e+06	2.38723e+06	2.24521e+06	1.07344	0.00145358	147.729	7.20681	up
HJN087	C21H22O10	Naringenin-4'-O-glucoside	Flavonoids	Flavanones	-	3	18916.5	27040.7	12989.1	2.72687e+06	3.04629e+06	2.92217e+06	1.08329	0.00102125	147.513	7.2047	up
MW0131473	C17H14O8	5,7,3',4'-Tetrahydroxy-6,8-dimethoxyflavone	Flavonoids	Flavones	57093-50-2	3	22285	21776.5	20941.9	58774.8	61079.9	64631.5	1.0851	0.00114761	2.8381	1.50493	up
Lmyn005812	C33H56O14	Gingerglycolipid A	Lipids	Glycerol ester	145937-22-0	2	139462	188168	182358	68250.9	65415.5	90619.3	1.02946	0.011762	0.439786	-1.18513	down
MWSmce448	C5H6N2O2	Imidazol-1-yl-acetic acid	Alkaloids	Alkaloids	22884-10-2	3	3.49958e+06	3.39703e+06	3.27368e+06	889683	850094	734145	1.0833	1.42841e-05	0.24325	-2.03949	down
MWSCX015	C9H8O3	Caffeic aldehyde	Phenolic acids	Phenolic acids	141632-15-7	3	207250	186064	315302	767358	970727	1.10902e+06	1.04842	0.0102309	4.01784	2.00642	up
pmb0998	C10H14N5O8P	Guanosine 5'-monophosphate	Nucleotides and derivatives	Nucleotides and derivatives	85-32-5	3	841073	973080	923647	2.39405e+06	2.62191e+06	2.41231e+06	1.08142	0.000302794	2.71323	1.44001	up
Wbsp008852	C30H48O4	3α,21β,29-trihydroxy-serrat-14-en-16-one	Terpenoids	Triterpene	-	2	4.21556e+07	4.03707e+07	3.76553e+07	275627	284237	211340	1.08644	0.00107533	0.00641699	-7.28389	down
Lcyn000106	C26H32O13	Dichotomoside A	Lignans and Coumarins	Lignans	-	1	1.14112e+06	1.08797e+06	975164	45819.3	39134.2	47307.5	1.08603	0.00222457	0.0412766	-4.59853	down
Zmsp003532	C16H23NO	Huperserine C	Alkaloids	Sesquiterpene alkaloids	-	3	1.13946e+07	1.11888e+07	1.22993e+07	13450.7	58654.4	15005.9	1.07495	0.000846756	0.00249725	-8.64544	down
pmn001648	C45H36O18	Cinnamtannin D1	Tannins	Tannin	97233-06-2	2	2361.61	1652.51	1780.45	2.6113e+06	2.49126e+06	2.40735e+06	1.08673	0.000559242	1296.03	10.3399	up
Hmhp005160	C17H14O7	Rehderianin I	Flavonoids	Flavonols	90965-30-3	1	9	9	9	2.03865e+06	1.85387e+06	1.8127e+06	1.08722	0.00133212	211305	17.689	up
mws1195	C10H10O3	p-Coumaric acid methyl ester	Phenolic acids	Phenolic acids	3943-97-3	3	396048	432763	432461	202539	210691	185911	1.07871	0.000355006	0.475029	-1.07391	down
MW0156940	C32H38N6O9	Ser-Trp-Asp-Pro-Phe	Amino acids and derivatives	Amino acids and derivatives	-	3	7.6035e+06	6.59318e+06	6.88564e+06	380457	373668	318924	1.08607	0.00194559	0.050898	-4.29625	down
Zmhn001926	C13H16O8	1-O-Salicyloyl-β-D-glucose	Phenolic acids	Phenolic acids	60517-74-0	1	142827	140032	169621	3.89114e+06	4.13756e+06	4.00992e+06	1.08645	0.000273333	26.6059	4.73367	up
pmc1990	C17H16O5	4'-Hydroxy-5,7-dimethoxyflavanone	Flavonoids	Flavanones	-	3	15467.3	10072.9	11709.8	2.11383e+07	1.97093e+07	2.04423e+07	1.08662	0.000407963	1645.36	10.6842	up
mws0983	C20H39NO2	N-Oleoylethanolamine	Alkaloids	Alkaloids	111-58-0	3	6449.13	10419.5	9795.06	9	9	9	1.08621	0.0187332	0.00101261	-9.9477	down
Wcjp002598	C9H7NO	8-hydroxyquinoline	Alkaloids	Quinoline alkaloids	148-24-3	2	3.15059e+06	1.84161e+06	1.40065e+06	7.87052e+06	7.6187e+06	6.53177e+06	1.01651	0.00182461	3.44463	1.78435	up
Zahp012646	C24H31NO3	isobrachyamide A	Alkaloids	Alkaloids	-	1	260229	239905	219725	4.00441e+06	3.9006e+06	4.29836e+06	1.08639	0.00087617	16.9525	4.08342	up
MW0158700	C20H20N2O9	TyrMe-Asp-OH	Amino acids and derivatives	Amino acids and derivatives	-	3	10407.5	7004.8	9017.45	530660	501437	427710	1.08489	0.00405344	55.2334	5.78747	up
MWSHC2050	C19H18O6	5,6,7,4'-Tetramethoxyflavone	Flavonoids	Flavones	1168-42-9	1	29199.4	19217.7	5204.86	9	9	9	1.07664	0.124115	0.000503525	-10.9556	down
MW0155297	C21H25N3O4	Phe-Phe-Ala	Amino acids and derivatives	Amino acids and derivatives	-	3	53174.1	35967.8	13167.4	3.14119e+06	2.97666e+06	3.02403e+06	1.07016	0.000129694	89.3554	6.48148	up
MW0132545	C15H10O5	3,7,4'-Trihydroxyflavone	Flavonoids	Flavones	2034-65-3	3	234057	250525	249354	127373	113082	122793	1.07975	7.61634e-05	0.49493	-1.0147	down
mws2108	C16H18O9	Cryptochlorogenic acid (4-O-Caffeoylquinic acid)*	Phenolic acids	Phenolic acids	905-99-7	1	12017.1	2568.88	23652.4	7.21085e+06	7.06622e+06	6.52669e+06	1.06665	0.000895296	544.054	9.08761	up
Lmzn006284	C30H48O4	2-Hydroxyursolic acid	Terpenoids	Triterpene	-	2	125641	140723	139548	256349	328413	333094	1.05999	0.0175628	2.26123	1.17711	up
Zmhn001793	C15H18O9	6-O-Caffeoyl-D-glucose*	Phenolic acids	Phenolic acids	-	1	353836	215476	223850	3.54308e+07	3.73491e+07	3.7501e+07	1.08499	0.000314923	139.04	7.11935	up
Lmhp009682	C30H52NO7P	LysoPC 22:5(2n isomer)	Lipids	LPC	-	3	5347.81	4448	2794.97	31851.8	30029.2	27977.1	1.06672	0.000117182	7.13682	2.83528	up
Li512113	C20H20O12	Maleoyl-caffeoylquinic acid	Phenolic acids	Phenolic acids	-	3	7207.95	8459.63	7822.81	203840	200670	204061	1.08679	5.2458e-06	25.9072	4.69528	up
MW0153017	C15H30N4O5	Lys-Ile-Ser	Amino acids and derivatives	Amino acids and derivatives	-	3	6.33953e+06	6.44684e+06	6.78246e+06	719584	881000	830658	1.08524	0.000138003	0.124241	-3.00879	down
MW0103404	C10H15N3O5	5-Methylcytidine	Nucleotides and derivatives	Nucleotides and derivatives	2140-61-6	3	1.02767e+07	8.9818e+06	7.74771e+06	4908.11	2562.3	4113.54	1.08564	0.00651951	0.000428937	-11.1869	down
Lskp211379	C16H8O8	3,4-Methylenedioxyellagic Acid	Others	Others	-	2	10424.9	15056.8	13724.6	170526	203608	166871	1.08215	0.00439458	13.7989	3.78649	up
pmp000106	C18H16O5	5,7,4'-Trimethoxyflavone	Flavonoids	Flavones	5631-70-9	3	24035.1	14129.9	5342.15	1.25203e+07	1.27403e+07	1.26326e+07	1.07857	2.23245e-05	870.962	9.76647	up
MW0155386	C29H38N4O8	Phe-Tyr-Leu-Glu	Amino acids and derivatives	Amino acids and derivatives	-	3	5819.66	533.125	3914.84	1.47435e+07	1.34601e+07	1.52779e+07	1.07208	0.00138263	4234.81	12.0481	up
Lssp022002	C15H18N2O2	Lycoparin C	Alkaloids	Alkaloids	-	2	2.03508e+06	2.44252e+06	2.73227e+06	9855.11	12691.7	3560.71	1.07709	0.00704782	0.00362108	-8.10936	down
Wbsp003809	C18H29NO2	(15-methyl-6-azatetracyclo[8.6.0.01,6.02,13]hexadecan-11-yl)acetate	Alkaloids	Alkaloids	-	1	3.02096e+07	2.95463e+07	2.70623e+07	9	9	9	1.08724	0.00109376	3.10995e-07	-21.6166	down
Lmbn002648	C9H8O3	α-Hydroxycinnamic Acid	Phenolic acids	Phenolic acids	5801-57-0	1	76733.4	56648.6	66052.8	2.41231e+07	2.57217e+07	2.4314e+07	1.08675	0.000417132	371.845	8.53856	up
MW0152664	C16H16N4O	L-Histidine beta-naphthylamide	Alkaloids	Plumerane	7424-15-9	3	15026.4	9247.25	3416.83	671970	627072	643486	1.06659	0.000197612	70.1515	6.1324	up
pme1383	C8H11NO3	Pyridoxine	Others	Vitamin	65-23-6	3	574707	681417	715145	7.46223e+06	8.0756e+06	7.43878e+06	1.08539	0.000579842	11.6558	3.54297	up
pmn001690	C16H24O7	3-Hydroxy-4-isopropylbenzylalcohol-3-O-glucoside	Phenolic acids	Phenolic acids	-	2	139992	136736	121770	1.65457e+06	1.87069e+06	1.69873e+06	1.08615	0.00156821	13.1092	3.71251	up
Wahp006113	C24H26O12	Rhamnazine-4'-O-β-D-glucoside	Flavonoids	Flavones	-	1	37431.2	68109.4	33111	1.24672e+06	1.04592e+06	1.15124e+06	1.07667	0.0020646	24.8384	4.6345	up
Smdp009834	C18H18O5	Methylfarrerol	Flavonoids	Flavanones	-	1	9	9	9	1.12117e+06	1.09562e+06	1.04564e+06	1.08724	0.000415809	120831	16.8826	up
MW0106811	C10H18N4O5	Gln-Gln	Amino acids and derivatives	Amino acids and derivatives	54419-93-1	3	2.53643e+07	2.56138e+07	1.87024e+07	8433.46	2463.46	3651.69	1.08309	0.00936638	0.00020879	-12.2257	down
MW0146329	C13H14N2O8	Asp-Abu-OH	Amino acids and derivatives	Amino acids and derivatives	-	3	25306.3	12974.6	12111.6	247166	206923	261251	1.06987	0.00340877	14.1954	3.82735	up
pme0376	C15H12O5	Naringenin (5,7,4'-Trihydroxyflavanone)	Flavonoids	Flavanones	480-41-1	2	25613.5	28139.5	27379.3	227087	200230	226954	1.086	0.00204992	8.06425	3.01154	up
pmb3107	C15H20O10	Glucosyringic Acid	Phenolic acids	Phenolic acids	-	3	116761	118516	115841	36934.3	33602.9	29363.5	1.08126	0.000182295	0.284522	-1.81339	down
mws1038	C11H22N2O4S	Pantetheine	Alkaloids	Alkaloids	496-65-1	3	25845.6	22691.7	27444.5	637683	443269	607684	1.08365	0.0123678	22.2242	4.47406	up
MWSslk182	C18H16O5	5,6,7-Trimethoxyflavone	Flavonoids	Flavones	973-67-1	2	9	9	9	4.1584e+06	4.02117e+06	4.13587e+06	1.08724	0.000107105	456127	18.7991	up
Zmsp002586	C16H23NO2	Lycoposerramine C	Alkaloids	Alkaloids	-	1	1.63831e+07	1.56416e+07	1.46778e+07	8082.8	31860	15390.2	1.08012	0.00100438	0.0011848	-9.72114	down
MWS00327g	C3H7NO3	L-Isoserine	Amino acids and derivatives	Amino acids and derivatives	632-13-3	3	1.1637e+06	934586	1.07421e+06	3.12045e+06	3.17609e+06	3.11864e+06	1.07981	0.000468648	2.96775	1.56937	up
mws4183	C20H18O11	Quercetin-3-O-arabinoside	Flavonoids	Flavonols	22255-13-6	3	1416.93	2224.22	11606.1	531837	564618	595038	1.05502	0.000773903	110.938	6.79361	up
MWSmce039	C6H5NO2	Isonicotinic acid	Others	Vitamin	55-22-1	2	8.85016e+06	1.16231e+07	9.01204e+06	2.46931e+06	2.51359e+06	2.63097e+06	1.0777	0.0146459	0.258226	-1.95329	down
MW0151584	C18H32N4O9	Ile-Ser-Thr-Glu	Amino acids and derivatives	Amino acids and derivatives	-	3	6224.18	7836.05	35680.4	156900	146351	201320	1.00145	0.00356462	10.144	3.34256	up
Ysp003055	C16H25NO2	huperzine Q	Alkaloids	Alkaloids	-	3	3.77075e+07	3.47528e+07	3.83522e+07	9	9	9	1.08723	0.0008987	2.43655e-07	-21.9687	down
Lmmp003903	C23H22O12	Kaempferol-3-O-(2''-O-acetyl)glucoside	Flavonoids	Flavonols	-	3	15148.1	18228.9	20571.5	377919	374384	393575	1.08537	0.00010784	21.2402	4.40873	up
Ysp003495	C16H25NO	lycopodine	Alkaloids	Alkaloids	-	1	2.46238e+06	2.5121e+06	2.45026e+06	9	9	9	1.08725	5.84354e-05	3.63648e-06	-18.069	down
MW0145549	C18H28N6O6	Arg-Tyr-Ser	Amino acids and derivatives	Amino acids and derivatives	-	3	1.17922e+06	1.02602e+06	1.32453e+06	602388	554635	414899	1.0323	0.0051856	0.445333	-1.16704	down
mws1587	C6H13NO2	L-Norleucine	Amino acids and derivatives	Amino acids and derivatives	327-57-1	2	581598	499771	566733	1.18168e+06	1.17657e+06	1.09517e+06	1.07633	9.69729e-05	2.09539	1.06722	up
pme1210	C5H11NO2S	L-Methionine	Amino acids and derivatives	Amino acids and derivatives	63-68-3	3	337162	371667	335272	5.37044e+06	5.27381e+06	4.91562e+06	1.08667	0.000755707	14.9026	3.8975	up
MW0109324	C11H21N3O3	Pro-Lys	Amino acids and derivatives	Amino acids and derivatives	71227-70-8	3	4.39753e+07	4.25787e+07	4.28173e+07	24099.1	13655.4	3908.77	1.07831	9.98082e-05	0.000322045	-11.6005	down
Zmjp005293	C28H32O14	Robinson-7-O-Neohesperidin	Flavonoids	Flavonols	-	1	18199	12240.7	36838.4	90928.6	104896	95958.6	1.00491	0.00263192	4.33697	2.11669	up
Hmln008119	C11H18O3	Robinlin	Terpenoids	Terpene	-	1	142946	163589	151656	40696.6	42673.2	56328.3	1.06964	0.000205779	0.304891	-1.71364	down
Wagp004812	C24H26O11	5-Hydroxy-6,7,4'-Trimethoxyflavone 5-O-glucoside	Flavonoids	Flavones	-	1	5084.54	703.776	2540.06	102900	91213.4	100946	1.04112	0.00047612	35.4281	5.14682	up
Wbsp003452	C18H27NO4	8β-acetoxy-12β-hydroxy-lycopodine	Alkaloids	Alkaloids	-	2	7.7045e+07	7.54091e+07	7.47243e+07	625058	622817	659756	1.0872	8.36536e-05	0.00839706	-6.8959	down
pmb0501	C5H14N4	Agmatine	Alkaloids	Alkaloids	306-60-5	3	278338	242922	263009	1.66287e+06	1.75619e+06	1.62162e+06	1.08592	0.000394812	6.42724	2.6842	up
Wbsp005815	C30H48O5	Japonicumin B	Terpenoids	Triterpene	-	1	6.24383e+06	6.46697e+06	6.20919e+06	229129	220610	204454	1.08702	0.000157706	0.0345768	-4.85405	down
Lmfp001509	C13H16O9	1-O-Galloyl-rhamnose	Phenolic acids	Phenolic acids	-	3	65314.2	32099.3	12705.6	907300	933946	977394	1.04824	7.8514e-06	25.5963	4.67786	up
MWSslk235	C6H14O6	Allitol	Others	Saccharides	488-44-8	3	262414	297396	324073	48300.4	41928.5	30138.9	1.07502	0.00270446	0.136181	-2.87641	down
Xmsn002700	C21H22O12	Taxifolin-3'-O-glucoside	Flavonoids	Flavanonols	31106-05-5	2	94245.6	114400	92600.9	542351	533782	632849	1.08188	0.00321789	5.67303	2.50412	up
MW0014506	C20H28O3	4-Hydroxyretinoic acid	Organic acids	Organic acids	66592-72-1	3	1.41419e+06	1.41074e+06	1.43638e+06	21403	23620.2	13940.5	1.08425	3.81267e-06	0.013837	-6.17533	down
MW0130411	C15H14O4	2',4',6'-Trihydroxydihydrochalcone	Others	Ketone compounds	-	3	6389.46	5211.66	16123.1	2.32066e+06	2.30872e+06	2.36069e+06	1.07919	2.09995e-05	252.128	7.97801	up
Hajp003819	C15H14O6	rhusopolyphenol F	Phenolic acids	Phenolic acids	1445784-13-3	1	6637.58	569.275	1524.6	4.47336e+06	4.34209e+06	4.17283e+06	1.06948	0.000401689	1487.53	10.5387	up
pmp000585	C24H22O13	Apigenin-7-O-(6''-malonyl)glucoside	Flavonoids	Flavones	86546-87-4	1	60655.5	73356.5	56796.8	334425	181301	345905	1.04053	0.0508005	4.51568	2.17494	up
Zmhp006502	C25H24O14	Kaempferide-3-O-(6''-malonyl)glucoside	Flavonoids	Flavonols	-	1	28869.8	30208.6	38294.3	3.23474e+06	3.12196e+06	3.44639e+06	1.0864	0.000854235	100.676	6.65358	up
Lahp002608	C11H9NO2	3,5-Dihydro-2H-Furo[3,2-C]Quinolin-4-One	Alkaloids	Quinoline alkaloids	-	1	131520	138045	133940	259697	329560	286789	1.0694	0.0156103	2.17109	1.11842	up
Zmsp002764	C16H25NO3	Lycoposerramine P	Alkaloids	Alkaloids	-	3	5.88456e+07	5.71037e+07	5.30647e+07	33882.2	21051.8	56194.1	1.08397	0.000923189	0.000657509	-10.5707	down
pme2693	C6H14N2O	N-Acetylputrescine	Alkaloids	Alkaloids	18233-70-0	3	294254	282481	249174	1.82677e+06	1.90803e+06	1.70305e+06	1.085	0.00093656	6.58408	2.71898	up
pme2527	C5H12N2O2	L-Ornithine	Amino acids and derivatives	Amino acids and derivatives	70-26-8	3	971309	830605	1.07582e+06	2.04293e+06	1.95632e+06	3.30063e+06	1.00812	0.0733174	2.53668	1.34294	up
Lmyn000503	C13H12O11	Mucic acid-1,4-lactone-2-O-gallate	Phenolic acids	Phenolic acids	-	3	114887	136625	148030	17471.6	17474.9	13260.8	1.08057	0.00597849	0.120656	-3.05102	down
mws0458	C8H8O3	Vanillin; 4-Hydroxy-3-Methoxybenzaldehyde	Phenolic acids	Phenolic acids	121-33-5	3	1.42591e+06	1.5604e+06	1.49441e+06	275675	251897	255429	1.08621	0.000686765	0.174749	-2.51665	down
MW0156688	C16H26N4O11	Ser-Asp-Thr-Glu	Amino acids and derivatives	Amino acids and derivatives	-	3	3930.41	1327.46	4549.04	1.58171e+06	1.42932e+06	1.52322e+06	1.079	0.000860491	462.352	8.85285	up
pma3101	C11H14NO6+	Nicotinate D-ribonucleoside	Others	Vitamin	17720-18-2	3	3.91183e+06	4.15687e+06	4.46417e+06	1.54147e+06	1.57097e+06	1.58077e+06	1.08382	0.00356723	0.374473	-1.41707	down
mws0874	C10H14N5O7P	3'-Adenylic Acid	Nucleotides and derivatives	Nucleotides and derivatives	84-21-9	3	111287	116034	120095	45716	40216.1	39733.6	1.08207	3.69081e-05	0.361714	-1.46708	down
mws0889	C4H8O5	D-Threonic Acid	Others	Saccharides	3909-12-4	1	2.79053e+06	2.95967e+06	3.01044e+06	492863	498058	464495	1.08659	0.000572219	0.166131	-2.58961	down
Zbsp011826	C30H48O2	3-Hydroxylup-20(29)-en-28-al (Betulinaldehyde)	Terpenoids	Triterpene	13159-28-9	2	1.93236e+06	2.26336e+06	1.9803e+06	795914	784742	719757	1.07982	0.00453252	0.372475	-1.42478	down
Hajp008435	C19H16O7	3',4'-methylenedioxy-5,6,7-tetramethoxyflavone	Flavonoids	Flavones	-	2	9357.89	5021.82	6134.9	5.93094e+06	5.79655e+06	6.34979e+06	1.08566	0.000764713	881.191	9.78331	up
MW0109096	C13H16N2O5	Phe-Asp	Amino acids and derivatives	Amino acids and derivatives	22828-05-3	3	7307.88	3693.15	1772.35	132232	123114	154379	1.05986	0.00395416	32.0765	5.00344	up
MW0152884	C21H39N7O8	Lys-Asn-Gly-Ser-Leu	Amino acids and derivatives	Amino acids and derivatives	-	3	371578	383954	399122	9.07197e+06	8.77729e+06	8.47823e+06	1.08706	0.000406372	22.8012	4.51104	up
Wmzn000227	C6H10O4	2,2-Dimethylsuccinic acid	Organic acids	Organic acids	597-43-3	1	11129.7	13464.9	9276.75	1.05726e+06	974144	1.0365e+06	1.08593	0.000593483	90.5753	6.50105	up
pmp000441	C30H46O4	3-Hydroxy-11-oxours-12-en-28-oic acid (11-Keto-ursolic acid)	Terpenoids	Triterpene	105870-59-5	2	1.3683e+07	1.23333e+07	1.34851e+07	81795.9	63045.1	52780.8	1.08594	0.00102585	0.00500291	-7.64302	down
pme1002	C8H11NO	L-Tyramine	Alkaloids	Alkaloids	51-67-2	3	49575	51738	33780.5	5.20582e+06	5.0404e+06	5.1251e+06	1.08545	7.16312e-05	113.783	6.83014	up
MW0146194	C19H34N6O9S	Asp-Lys-Ser-Cys-Ala	Amino acids and derivatives	Amino acids and derivatives	-	3	21942.3	17929.5	12251.2	3.45882e+06	3.47166e+06	3.61795e+06	1.085	0.000204324	202.376	7.66089	up
Wbsp010943	C31H48O5	11-hydroxy-3-(hydroxymethyl)-4,6a,10,10,13a,15b-hexamethyl-9-oxo-2,3,4,4a,5,6,6a,7,9,9a,10,11,12,13,13a,13b,14,15,15a,15b-icosahydro-1H-cyclohepta[1,2-a:5,4-a']dinaphthalene-4-carboxylic acid	Terpenoids	Triterpene	-	2	1.31115e+06	1.25263e+06	1.30684e+06	277615	282357	303981	1.08625	4.40734e-05	0.223208	-2.16354	down
Wbmn008473	C20H20O6	6-Hydroxy-4-(4-hydroxy-3-methoxyphenyl)-3-hydroxymethyl-7-methoxy-3,4-dihydro-2-naphthaldehyde	Lignans and Coumarins	Lignans	-	2	207286	212021	216905	481982	448399	475662	1.08499	0.000841116	2.21003	1.14406	up
MW0014758	C20H24O4	5-Geranyloxy-7-methoxycoumarin	Lignans and Coumarins	Coumarins	7380-39-4	3	1.0796e+07	1.00834e+07	1.15906e+07	4228.14	25431	22725.5	1.07112	0.00161541	0.00161332	-9.27575	down
pme2268	C7H7NO2	Trigonelline	Alkaloids	Pyridine alkaloids	535-83-1	3	1.07213e+06	1.0007e+06	1.10799e+06	75945.2	98953.9	116203	1.08111	0.000297043	0.0915181	-3.4498	down
HJN041	C21H24O11	Epicatechin glucoside	Flavonoids	Flavanols	-	3	9	9	9	1.92371e+06	3.8041e+06	2.12639e+06	1.0866	0.0480991	290896	18.1501	up
pmp000004	C17H14O7	4',5,7-Trihydroxy-3',6-dimethoxyflavone (Jaceosidin)	Flavonoids	Flavones	18085-97-7	1	106618	19057.1	31032.6	2.14809e+06	1.91418e+06	2.09119e+06	1.05218	0.000317196	39.2672	5.29525	up
Lmrj002244	C10H14N2O2	Cyclo(Pro-Pro)	Amino acids and derivatives	Amino acids and derivatives	6708-06-1	3	731743	738740	809773	9	9	9	1.08723	0.00107369	1.18408e-05	-16.3659	down
mws0001	C4H8N2O3	L-Asparagine	Amino acids and derivatives	Amino acids and derivatives	70-47-3	3	6.78818e+06	6.40705e+06	6.53919e+06	1.93296e+07	1.77973e+07	3.25526e+07	1.03879	0.0707666	3.53086	1.82002	up
Wbsp007082	C30H46O3	21β-Hydroxy-27-nor-C(14a)-homogammacera-14(15)-ene-3,16-dione	Terpenoids	Triterpene	-	2	1.32935e+06	1.08132e+06	1.1529e+06	150587	171834	78699.1	1.0614	0.00190958	0.112561	-3.15122	down
MW0158282	C22H33N7O4	Trp-Val-Arg	Amino acids and derivatives	Amino acids and derivatives	-	3	4.88833e+07	4.49972e+07	4.49954e+07	47533.7	226136	269145	1.0679	0.000765867	0.00390863	-7.99912	down
mws1454	C23H26O11	Persicoside	Flavonoids	Flavanones	28978-03-2	2	16366.2	13906.5	8868.75	3.64655e+06	2.71404e+06	3.30579e+06	1.08433	0.00712661	246.96	7.94813	up
mws0256	C5H11NO2	L-Valine	Amino acids and derivatives	Amino acids and derivatives	72-18-4	3	1.21724e+07	1.29396e+07	1.23814e+07	3.85563e+07	3.57161e+07	3.80047e+07	1.08566	0.000628419	2.99458	1.58236	up
mws2118	C21H24O10	Phloretin-2'-O-glucoside (Phlorizin)	Flavonoids	Chalcones	60-81-1	1	26991.4	25877.2	33093.7	1.47158e+06	1.41575e+06	1.38015e+06	1.08639	0.000333989	49.6435	5.63353	up
MWS04491	C5H7NO2	3,4-Dehydro-DL-proline	Amino acids and derivatives	Amino acids and derivatives	3395-35-5	3	108016	111063	122584	270121	270562	306259	1.079	0.00209374	2.47889	1.30969	up
Lmyn008503	C8H16O2	Octanoic acid	Lipids	Free fatty acids	124-07-2	2	7128.23	9812.1	9898.09	30146.9	26935	25178	1.06335	0.00102025	3.06501	1.61589	up
MW0145546	C27H46N8O6	Arg-Tyr-Leu-Lys	Amino acids and derivatives	Amino acids and derivatives	-	3	9	9	9	1.30137e+06	1.15026e+06	1.38918e+06	1.08721	0.00295704	142252	17.1181	up
pme2117	C10H15N5O10P2	Adenosine 5'-diphosphate	Nucleotides and derivatives	Nucleotides and derivatives	58-64-0	3	536605	552376	487080	189044	162528	215749	1.07072	0.000247851	0.359961	-1.47409	down
Hmxp006108	C18H16O6	3-Hydroxy-5,7,8-trimethoxyflavone*	Flavonoids	Flavones	103393-10-8	2	34413.5	10907.1	11737.8	5.16754e+06	4.64109e+06	4.92736e+06	1.0781	0.000940694	258.262	8.01269	up
mws0038	C17H14O6	5,4'-Dihydroxy-3,7-dimethoxyflavone(Kumatakenin)	Flavonoids	Flavonols	3301-49-3	1	2412.29	536.546	504.154	1.06537e+06	1.02534e+06	1.06503e+06	1.07614	0.000154986	913.914	9.83592	up
mws0133	C6H6N2O	Nicotinamide	Others	Vitamin	98-92-0	2	3.26221e+06	2.92909e+06	3.29701e+06	5.49508e+07	5.45682e+07	5.52177e+07	1.08688	3.64957e-08	17.3621	4.11787	up
pme2596	C8H9NO4	4-Pyridoxic acid	Others	Vitamin	82-82-6	3	16852.5	10312.6	16478.4	429135	392109	344564	1.0814	0.00402779	26.7121	4.73942	up
pmp001281	C26H52NO7P	LysoPC 18:1	Lipids	LPC	-	1	5.21636e+06	5.78491e+06	5.15677e+06	2.70598e+06	2.61696e+06	2.73411e+06	1.08053	0.00442448	0.49864	-1.00393	down
Zjmp102703	C29H44O5	Norarjunolic acid	Terpenoids	Triterpene	60393-90-0	2	1.33552e+06	1.37584e+06	1.24013e+06	9	9	9	1.08723	0.00093185	6.83287e-06	-17.1591	down
Hmlp005624	C16H12O5	3',7-dihydroxy-4'-methoxyflavone	Flavonoids	Flavones	-	1	41813.3	108987	100106	5.58713e+06	5.777e+06	5.8355e+06	1.0764	6.16715e-05	68.55	6.09908	up
pme3233	C16H12O5	Calycosin	Flavonoids	Isoflavones	20575-57-9	3	137144	124113	16668.8	6.21803e+06	5.607e+06	4.82688e+06	1.03788	0.00507542	59.915	5.90485	up
Zmsp001937	C16H24N2	Lycoposerramine V	Alkaloids	Piperidine alkaloids	-	2	953094	815334	871366	5195.05	1737.4	1519.47	1.07782	0.00205705	0.00320173	-8.28693	down
mws1313	C20H20O7	Sinensetin (5,6,7,3',4'-pentamethoxyflavone)*	Flavonoids	Flavones	2306-27-6	2	10996.5	10058.1	16131.6	88396.8	88271.5	76207.2	1.07393	0.000714111	6.80024	2.76559	up
MW0111999	C18H24O2	2,6-Bis(3-methyl-2-butenyl)-4-acetylphenol	Phenolic acids	Phenolic acids	-	3	120289	142952	98056.1	24710.1	23258.8	23150.8	1.07719	0.0173649	0.196846	-2.34486	down
MWSslk236	C12H14O3	Eugenyl acetate	Phenolic acids	Phenolic acids	93-28-7	3	4785.69	7397.2	7308.74	255817	267634	285580	1.08392	0.000978262	41.5066	5.37527	up
pmb3101	C7H12O5	2-Isopropylmalic Acid	Organic acids	Organic acids	49601-06-1	1	242770	256338	250685	521448	520446	557339	1.08443	0.000749353	2.1329	1.09281	up
mws0126	C26H54NO7P	LysoPC 18:0	Lipids	LPC	19420-57-6	3	28173.5	26118.1	28613.9	293843	318315	309134	1.08675	0.000573436	11.1126	3.47412	up
MW0130472	C17H16O5	2',6'-Dihydroxy-4,4'-dimethoxychalcone	Flavonoids	Chalcones	20621-49-2	3	51205.1	45734.4	45489.6	6.46375e+07	6.54027e+07	6.50982e+07	1.08718	1.16945e-05	1370.07	10.42	up
Lmsn000954	C8H16O6	Dambonitol	Others	Saccharides	523-94-4	1	9	9	9	3.48567e+06	3.0064e+06	3.58952e+06	1.08721	0.00284358	373392	18.5103	up
Lmsp009300	C17H14O6	5,6-Dihydroxy-7,4'-dimethoxyflavone (Ladanein)	Flavonoids	Flavones	10176-71-3	2	32113.8	35277.5	20896.3	1.67746e+06	983200	1.11728e+06	1.07928	0.0285683	42.7914	5.41925	up
Lmhp005872	C25H30N2O6	Diferuloylcadaverine	Alkaloids	Phenolamine	-	1	1.74563e+07	1.61408e+07	1.54008e+07	7119.24	17233.2	2289.52	1.07541	0.00135245	0.000543737	-10.8448	down
pmp001127	C16H12O6	Chrysoeriol; 5,7,4'-Trihydroxy-3'-Methoxyflavone	Flavonoids	Flavones	491-71-4	2	6.84788e+06	6.10906e+06	5.85276e+06	383121	297821	340508	1.08532	0.00238232	0.0543044	-4.20279	down
MW0168496	C5H10O4	2-Deoxy-D-ribose	Nucleotides and derivatives	Nucleotides and derivatives	533-67-5	3	1.69504e+06	1.66877e+06	2.09923e+06	304069	297265	305676	1.08346	0.00829326	0.166027	-2.59051	down
Zmjp012331	C30H48O3	Lupa-12,20(29)-diene-3,27,28-triol (Oleanderol)	Terpenoids	Triterpene	114906-01-3	2	1.18938e+06	1.16185e+06	1.17527e+06	9	9	9	1.08724	4.57178e-05	7.65631e-06	-16.9949	down
Lmhp005550	C24H28N2O6	N,N'-Diferuloylputrescine	Alkaloids	Phenolamine	42369-86-8	1	1.32425e+07	1.3125e+07	1.20473e+07	19148.1	14048	7470.47	1.08381	0.000882091	0.00105862	-9.8836	down
MW0103490	C11H20N4O11P2	CDP-ethanolamine	Nucleotides and derivatives	Nucleotides and derivatives	3036-18-8	3	5832.99	5815.38	30076.5	1.16022e+06	1.24832e+06	1.27093e+06	1.06008	0.000425719	88.1841	6.46245	up
Lmmn000774	C15H20O9	Dihydrocaffeoylglucose	Phenolic acids	Phenolic acids	-	3	1.16861e+06	1.04239e+06	1.14836e+06	5.24723e+06	5.4476e+06	6.20961e+06	1.08411	0.00367939	5.03204	2.33114	up
Zmsp002253	C16H20N2O	Huperzine B	Alkaloids	Sesquiterpene alkaloids	103548-82-9	2	6.15235e+06	6.46968e+06	6.74628e+06	9	9	9	1.08724	0.000705624	1.39403e-06	-19.4523	down
mws1179	C21H22O10	Naringenin-7-O-glucoside (Prunin)	Flavonoids	Flavanones	529-55-5	3	3026.54	6941.58	5122.23	2.50473e+06	896538	692673	1.07215	0.141026	271.295	8.08372	up
mws0675	C11H15N2O8P	β-Nicotinamide mononucleotide	Nucleotides and derivatives	Nucleotides and derivatives	1094-61-7	3	2.10881e+06	1.98717e+06	2.06275e+06	21067	56425.2	54789.1	1.07273	8.77609e-05	0.0214786	-5.54095	down
Zmsp003533	C16H25NO2	Lycoposerramine J	Alkaloids	Quinorisidine alkaloids	-	3	1.53957e+07	1.4017e+07	1.37029e+07	42454.3	13969.3	22583.4	1.08171	0.00130746	0.00183245	-9.09201	down
Lmbn001364	C5H8O4	4-Hydroxy-2-Oxopentanoic Acid*	Organic acids	Organic acids	3318-73-8	3	98781.4	101188	98667.1	43059.4	41798.9	47415.3	1.08225	0.000115544	0.442925	-1.17486	down
MW0153046	C16H32N4O5	Lys-Leu-Thr	Amino acids and derivatives	Amino acids and derivatives	-	3	73747.1	451770	89396.1	6.36217e+06	5.93638e+06	6.21508e+06	1.0395	4.48221e-06	30.1077	4.91206	up
Wbsp006249	C30H46O5	Urmiensolide	Terpenoids	Triterpene	-	1	6.35292e+06	6.99875e+06	6.18109e+06	9	9	9	1.08723	0.00145828	1.38229e-06	-19.4645	down
MWS00411g	C6H11NO4	L-2-Aminoadipate	Amino acids and derivatives	Amino acids and derivatives	1118-90-7	3	1.04448e+06	942548	1.00373e+06	58871.1	71391.7	54116.9	1.08517	0.000738173	0.0616498	-4.01976	down
Zaln004057	C16H16O8	4-caffeoylshikimic acid	Phenolic acids	Phenolic acids	-	1	8917.5	11092.8	6096.87	9.78838e+06	9.46765e+06	9.74769e+06	1.08588	0.000108587	1110.95	10.1176	up
pme3388	C7H16N4O2	Homoarginine	Amino acids and derivatives	Amino acids and derivatives	156-86-5	2	1.89599e+06	1.96422e+06	1.3416e+06	574463	561107	562729	1.06184	0.027291	0.326483	-1.61492	down
ML10172161	C3H4O4	Hydroxypyruvic acid	Organic acids	Organic acids	1113-60-6	3	231163	229094	253682	3.57925e+06	3.90401e+06	3.4291e+06	1.08649	0.0016471	15.2847	3.93402	up
Lmyp006951	C17H14O7	5,8,4'-Trihydroxy-6,7-dimethoxyflavone	Flavonoids	Flavones	98755-25-0	2	15266.6	19735	25335.9	291617	246326	256687	1.07961	0.00219712	13.1697	3.71915	up
MW0153140	C14H28N4O5	Lys-Ser-Val	Amino acids and derivatives	Amino acids and derivatives	-	3	8.5014e+07	7.56874e+07	7.20075e+07	147149	28290.4	21121.4	1.07323	0.00248271	0.000844665	-10.2093	down
MW0144550	C13H24N4O5	Ala-Gln-Val	Amino acids and derivatives	Amino acids and derivatives	-	3	2.56426e+07	2.86333e+07	3.01854e+07	44808	23454	20795.8	1.08459	0.00223883	0.00105442	-9.88933	down
Zmsp002732	C16H26N2	Macleanine	Alkaloids	Alkaloids	-	3	1.71749e+06	1.68707e+06	1.93831e+06	9	9	9	1.08721	0.00197004	5.05346e-06	-17.5943	down
MW0136735	C16H14O3	6-Methoxyflavanone	Others	Ketone compounds	3034-04-6	3	56697.4	30642.7	9267.42	2.79435e+07	3.28017e+07	3.19879e+07	1.07514	0.00235681	959.895	9.90673	up
pme0021	C9H11NO2	L-Phenylalanine	Amino acids and derivatives	Amino acids and derivatives	63-91-2	1	125373	121477	158731	1.96466e+06	1.87462e+06	1.63317e+06	1.08399	0.00306022	13.4929	3.75413	up
Zaxp004941	C20H28O	Dehydroabietic aldehyde	Terpenoids	Ditepenoids	-	1	1.50145e+06	2.03472e+06	1.34656e+06	9	9	9	1.08703	0.0160066	5.52969e-06	-17.4644	down
Lmsp011263	C18H16O6	6-Hydroxy-5,7,4'-trimethoxyflavone	Flavonoids	Flavones	6938-19-8	2	67286.3	20939.6	33579.9	692361	666708	754789	1.05973	0.000178328	17.3543	4.11722	up
Wasn004683	C21H22O12	Protocatechuic acid 1-O-(Glucosylvanilloyl)	Phenolic acids	Phenolic acids	-	2	75309.4	70556.9	62625.3	483963	456713	497550	1.0852	0.000329888	6.89824	2.78623	up
MWSslk132	C16H30O4	Hexadecanedioic acid	Lipids	Free fatty acids	505-54-4	1	2.84819e+06	3.54882e+06	3.34738e+06	110152	112369	125112	1.08608	0.00437547	0.0356753	-4.80893	down
MWS201429	C8H16N2O4S	Met-Ser	Amino acids and derivatives	Amino acids and derivatives	14517-43-2	3	518251	562434	574494	73874.7	91733.6	85844.6	1.08416	0.000559623	0.151919	-2.71863	down
pmb3062	C17H22O10	1-O-Eudesmoylquinic acid	Phenolic acids	Phenolic acids	-	3	4.82806e+06	5.23332e+06	4.93623e+06	49852.4	56483.9	35405.5	1.08532	0.000580602	0.00945097	-6.72532	down
Lmgn000160	C4H8N2O3	3-Ureidopropionic Acid	Organic acids	Organic acids	462-88-4	1	207263	177472	168470	1.72349e+06	1.48345e+06	1.62e+06	1.0846	0.00187031	8.72539	3.12522	up
Hajp007218	C16H12O6	5,7,3',5'-tetrahydroxy-6-methylfavanone	Flavonoids	Flavones	-	1	5.55467e+06	5.74969e+06	6.24246e+06	1.20676e+06	1.48123e+06	1.14728e+06	1.08056	0.0003057	0.218574	-2.19381	down
MWS0811	C6H11NO2	L-Pipecolic Acid	Organic acids	Organic acids	3105-95-1	3	38134.4	56798.1	213238	3.40423e+06	3.45352e+06	3.4479e+06	1.04861	0.000104684	33.4414	5.06356	up
Zmpn000095	C6H15O9P	Sorbitol-6-phosphate	Others	Saccharides	20479-58-7	3	9	9	9	103066	96221.6	76563.6	1.08702	0.00738098	10216.7	13.3186	up
pme3083	C8H7NO3	2-(Formylamino)benzoic acid	Phenolic acids	Phenolic acids	3342-77-6	3	353405	281180	408560	9.3025e+06	1.17514e+07	1.38223e+07	1.08292	0.0130988	33.4338	5.06323	up
Lmhp010394	C30H54NO7P	LysoPC 22:4	Lipids	LPC	-	3	19266.4	26026.3	24883.9	240340	238895	226950	1.08355	3.11994e-05	10.063	3.33098	up
Lmhp011562	C21H36O4	1-α-Linolenoyl-glycerol*	Lipids	Glycerol ester	-	3	110639	106140	113575	224763	237477	234000	1.0847	6.61158e-05	2.10756	1.07557	up
mws0467	C9H10O3	3-(4-Hydroxyphenyl)-propionic acid*	Phenolic acids	Phenolic acids	501-97-3	2	14779.9	6886.79	18482.6	373153	382924	379585	1.07112	1.97988e-07	28.286	4.82201	up
Hmln000873	C13H16O10	2-O-Galloyl-D-glucose	Phenolic acids	Phenolic acids	-	2	1.75767e+06	1.76883e+06	1.68348e+06	5.75956e+06	5.82824e+06	4.47658e+06	1.07405	0.0141786	3.08339	1.62452	up
pme2960	C15H12O5	Naringenin chalcone; 2',4,4',6'-Tetrahydroxychalcone	Flavonoids	Chalcones	73692-50-9	3	93947.9	209952	67483.9	1.16074e+06	1.20233e+06	1.26922e+06	1.04632	7.24912e-05	9.78043	3.2899	up
Wbsp000331	C33H52O5	21α-Hydroxyserrat-14-en-3β-yl propanedioic acid mono ester	Terpenoids	Terpene	-	2	5.15898e+06	4.6369e+06	4.34618e+06	1.32005e+06	1.71157e+06	1.36518e+06	1.07315	0.00119309	0.310903	-1.68546	down
MWS4309	C13H15N3O3	Glycyl-tryptophan	Amino acids and derivatives	Amino acids and derivatives	2390-74-1	3	2.14045e+07	2.09348e+07	2.10272e+07	77071	81875.6	65522.8	1.08696	4.57273e-05	0.00354241	-8.14105	down
mws0064	C15H12O6	Eriodictyol (5,7,3',4'-Tetrahydroxyflavanone)	Flavonoids	Flavanones	552-58-9	3	2057.77	3222.25	5828.99	244824	242994	237348	1.07657	3.38753e-06	65.2772	6.02851	up
mws1077	C16H18O9	Scopoletin-7-O-glucoside (Scopolin)	Lignans and Coumarins	Coumarins	531-44-2	3	9	9	9	3.62052e+06	3.62053e+06	3.16982e+06	1.08721	0.00186893	385588	18.5567	up
mws0628	C7H6O2	4-Hydroxybenzaldehyde	Phenolic acids	Phenolic acids	123-08-0	3	1.20557e+06	1.47721e+06	1.24142e+06	460964	381056	320659	1.06623	0.00277092	0.296284	-1.75495	down
mws1000	C15H12O6	Fustin	Flavonoids	Flavanonols	20725-03-5	2	10537.8	8698.87	4905.86	2.18005e+06	2.07269e+06	1.94571e+06	1.0835	0.00107463	256.744	8.00419	up
Ymjm000152	C12H16O7	p-Hydroxypheny-β-D-allopyranoside	Phenolic acids	Phenolic acids	-	1	1.80239e+07	1.87367e+07	1.78917e+07	999581	1.02179e+06	1.0065e+06	1.08719	0.00023058	0.0554023	-4.17391	down
Lmhp009034	C21H42NO7P	LysoPE 16:1	Lipids	LPE	-	1	1.60571e+06	1.48847e+06	1.58213e+06	214386	171167	243930	1.08117	3.46896e-05	0.134611	-2.89313	down
pmp000786	C18H16O7	Eupatorin; 3',5-Dihydroxy-4',6,7-Trimethoxyflavone*	Flavonoids	Flavones	855-96-9	3	62216.6	53502.6	72516.9	174444	153934	153791	1.06507	0.00047305	2.56151	1.35699	up
pmp001273	C26H50NO7P	LysoPC 18:2	Lipids	LPC	-	1	3.90743e+06	4.30086e+06	3.88911e+06	1.13143e+07	1.15533e+07	1.15581e+07	1.08499	9.24852e-06	2.84571	1.50879	up
pmb2922	C15H24N2O17P2	Uridine 5'-diphospho-D-glucose	Nucleotides and derivatives	Nucleotides and derivatives	133-89-1	1	1.03314e+07	9.45662e+06	9.21689e+06	2.47025e+07	2.29423e+07	2.41367e+07	1.08288	6.81953e-05	2.47481	1.30732	up
pmd0132	C24H50NO7P	LysoPC 16:0(2n isomer)	Lipids	LPC	-	1	4.91994e+06	5.0957e+06	5.32116e+06	2.62758e+07	2.8366e+07	2.74037e+07	1.08647	0.000497194	5.34959	2.41943	up
Lman002731	C15H18O9	Grevilloside F	Phenolic acids	Phenolic acids	1094004-50-8	1	555066	573992	535814	2.99969e+07	2.9659e+07	2.71511e+07	1.08703	0.000997207	52.1403	5.70433	up
Li512115	C25H24O12	Isochlorogenic acid B*	Phenolic acids	Phenolic acids	14534-61-3	1	172038	81587.3	54775.8	7.96617e+07	7.84176e+07	7.7751e+07	1.08191	4.7666e-05	764.688	9.57873	up
Hmyp002315	C15H10O7	3,5,7,4'-Tetrahydroxy-Coumaronochromone	Others	Chromone	-	2	93963.1	138565	216724	1.74995e+07	1.85359e+07	1.87812e+07	1.0819	0.000425857	122.017	6.93094	up
Lmbp000123	C6H13NO2S	L-Homomethionine	Amino acids and derivatives	Amino acids and derivatives	25148-30-5	2	139466	142254	153885	345755	337421	332781	1.08415	6.0659e-06	2.33229	1.22175	up
Wbsp002913	C16H25NO3	8α-hydroxyfawcettimine	Alkaloids	Alkaloids	-	2	3.73197e+07	3.82188e+07	3.73852e+07	31968.1	19778.9	10691.5	1.08354	5.87406e-05	0.000552926	-10.8206	down
HJN051	C28H32O16	Tamarixetin-3-O-rutinoside	Flavonoids	Flavonols	-	2	8234.3	1062.18	3092.53	282283	270911	262461	1.05166	0.000100363	65.8369	6.04082	up
mws0224	C5H11NO2S	DL-Methionine	Amino acids and derivatives	Amino acids and derivatives	59-51-8	3	407746	333330	374853	3.73402e+06	4.13068e+06	4.21747e+06	1.08543	0.0013659	10.827	3.43656	up
pmc0281	C15H21N5O8	Ribosyladenosine	Nucleotides and derivatives	Nucleotides and derivatives	-	3	324075	339580	295689	1.72556e+06	1.73639e+06	1.65415e+06	1.08575	2.4056e-05	5.33292	2.41492	up
mws0919	C21H20O10	Kaempferol-3-O-rhamnoside (Afzelin)(Kaempferin)	Flavonoids	Flavonols	482-39-3	3	27088.2	4005.42	17413.2	1.76383e+07	1.75929e+07	1.93282e+07	1.07389	0.000984752	1124.78	10.1354	up
MW0055272	C12H22O10	2-O-alpha-L-Rhamnopyranosyl-D-glucopyranose	Others	Saccharides	-	3	1.79288e+06	1.90119e+06	1.65095e+06	18842.8	32994.3	22412.2	1.08389	0.00164394	0.0138913	-6.16967	down
pmd0136	C26H54NO7P	LysoPC 18:0(2n isomer)	Lipids	LPC	-	3	29349.6	33792.4	38078.7	361786	379527	417614	1.08458	0.00177991	11.4495	3.51721	up
pmb0764	C6H9NOS	4-Methyl-5-thiazoleethanol	Others	Others	137-00-8	3	42707.5	29547.5	21322.9	3.42229e+06	2.93221e+06	3.12899e+06	1.08302	0.00202872	101.343	6.66311	up
mws0489	C8H6O3	Benzoylformic acid	Organic acids	Organic acids	611-73-4	3	118866	95966	136277	31037.4	19975.5	40392.5	1.03112	0.00732601	0.260333	-1.94157	down
Wagp010556	C18H18O6	2',4'-Dihydroxy-2,3',6'-Trimethoxychalcone	Flavonoids	Chalcones	100079-39-8	2	58181.8	58398.1	53761.8	214410	254904	241645	1.08367	0.00387056	4.17372	2.06133	up
pmn001382	C25H24O12	Isochlorogenic acid A*	Phenolic acids	Phenolic acids	2450-53-5	1	130248	55030.2	42992.7	7.45554e+07	6.94242e+07	7.66632e+07	1.08223	0.000853477	966.581	9.91675	up
pmn001384	C25H24O12	Isochlorogenic acid C*	Phenolic acids	Phenolic acids	57378-72-0	1	130248	55030.2	42992.7	7.45554e+07	6.94242e+07	7.66632e+07	1.08223	0.000853477	966.581	9.91675	up
Zmsp002673	C18H29NO	Lycoclavine	Alkaloids	Quinorisidine alkaloids	-	3	2.08823e+07	2.40491e+07	1.9521e+07	33955.7	21726.5	12762.2	1.08353	0.00388298	0.00106194	-9.87909	down
mws0097	C20H22O6	Pinoresinol	Lignans and Coumarins	Lignans	487-36-5	3	42779.6	51974.1	54343.1	16314.3	13938.5	10429.6	1.0599	0.00312864	0.272858	-1.87378	down
mws0091	C21H20O12	Quercetin-3-O-glucoside (Isoquercitrin)	Flavonoids	Flavonols	482-35-9	1	106942	82187.5	52422.9	7.82279e+06	7.37247e+06	8.30936e+06	1.08273	0.00117512	97.3064	6.60446	up
pme0014	C5H9NO4	L-Glutamic acid	Amino acids and derivatives	Amino acids and derivatives	56-86-0	1	1.69501e+06	1.54092e+06	1.4716e+06	704199	695401	802489	1.07301	0.00149893	0.46778	-1.0961	down
MWSprf005	C17H14O5	Mosloflavone; 5-Hydroxy-6,7-Dimethoxyflavone	Flavonoids	Flavones	740-33-0	2	276220	434133	297606	2.04262e+06	2.10439e+06	1.96356e+06	1.07429	1.63646e-05	6.06232	2.59987	up
Zmdp001647	C10H18N2O5	γ-Glutamyl-L-valine	Amino acids and derivatives	Amino acids and derivatives	-	3	13008.1	14244.4	6072.79	596177	634319	554417	1.07739	0.0013921	53.5603	5.74309	up
HJN005	C16H14O5	5,2'-Dihydroxy-7-methoxyflavanone	Flavonoids	Flavones	-	3	18535.4	19117.4	17560.1	779918	938754	933502	1.08662	0.00359957	48.0353	5.58602	up
pme2074	C18H29NO4	Jasmonoyl-L-Isoleucine	Amino acids and derivatives	Amino acids and derivatives	120330-93-0	3	9	9	9	2648.45	3276.4	2675.52	1.08691	0.00510409	318.532	8.3153	up
MW0109115	C21H34N4O4	Phe-Ile-Lys	Amino acids and derivatives	Amino acids and derivatives	-	3	9	9	9	1.82237e+06	1.54967e+06	1.72065e+06	1.08722	0.0021895	188618	17.5251	up
zjbp110804	C20H20O6	6,7-dimethoxy-2-[2-(4'-hydroxy-3'-methoxyphenyl)ethyl]chromone	Others	Chromone	-	2	560328	519718	474821	10596	5748.32	5024.8	1.081	0.00222854	0.0137434	-6.18512	down
MW0158364	C20H28N4O9	Tyr-Ala-Thr-Asp	Amino acids and derivatives	Amino acids and derivatives	-	3	607013	629466	690157	293548	309002	240917	1.06532	0.000434976	0.437793	-1.19168	down
pmb2591	C13H14N2O3	N-Acetyl-L-Tryptophan	Amino acids and derivatives	Amino acids and derivatives	1218-34-4	3	17917.4	17799.2	21076.6	39073.6	45941.7	51133.4	1.06206	0.0113888	2.39727	1.26139	up
pmb0964	C16H23N5O5	Isopentenyladenine-7-N-glucoside	Nucleotides and derivatives	Nucleotides and derivatives	-	3	1.44691e+07	1.34319e+07	1.70547e+07	6.80834e+06	6.96657e+06	6.22499e+06	1.06721	0.013418	0.44488	-1.16851	down
pma0692	C25H31N3O4	N1,N10-Bis(p-coumaroyl)spermidine	Alkaloids	Phenolamine	114916-05-1	3	1.58872e+06	1.51898e+06	1.34853e+06	17591	4012.57	11717.3	1.07084	0.00227387	0.00747737	-7.06325	down
Zmsp003480	C16H25NO	Lycoposerramine Q	Alkaloids	Alkaloids	-	3	2.51167e+06	2.4058e+06	2.10402e+06	9	9	9	1.08721	0.00271159	3.84534e-06	-17.9885	down
Lmbn001754	C7H12O5	3-Isopropylmalic Acid	Organic acids	Organic acids	921-28-8	1	294881	259662	294959	691544	691830	690335	1.08243	0.000815264	2.44109	1.28752	up
MW0158878	C21H30N4O7	Val-Ala-Phe-Asp	Amino acids and derivatives	Amino acids and derivatives	-	3	1.76217e+07	1.64261e+07	1.86361e+07	80495.9	142388	147739	1.08374	0.00132422	0.00703483	-7.15127	down
MWS1837	C8H15NO2	Tranexamic Acid	Organic acids	Organic acids	1197-18-8	3	433861	375874	418754	44689.2	55842.8	52513.2	1.0841	0.00172789	0.12458	-3.00486	down
Lmhp009590	C25H50NO7P	LysoPC 17:1	Lipids	LPC	-	3	121035	119126	106898	40721.4	39954.8	51281.3	1.06926	0.000290375	0.380215	-1.39511	down
MWSHY0021	C17H14O5	Apigenin-7,4'-dimethyl ether	Flavonoids	Flavones	5128-44-9	2	87156.6	57598.6	46958.4	1.66868e+06	1.51415e+06	1.55008e+06	1.08027	0.000489323	24.6874	4.6257	up
Wbsp003825	C18H27NO3	squarrosusine C	Alkaloids	Alkaloids	-	2	8.16458e+06	8.159e+06	8.6746e+06	46302.7	17927.4	63352.9	1.07653	0.000395628	0.0051037	-7.61424	down
MW0105037	C10H20O3	3-Hydroxydecanoic acid	Organic acids	Organic acids	14292-26-3	3	26647.2	33902.7	22927.3	349962	370018	354356	1.08284	1.77544e-05	12.8698	3.68592	up
Lmtn000940	C14H18O10	1-O-(3,4-Dihydroxy-5-methoxy-benzoyl)-glucoside	Phenolic acids	Phenolic acids	-	3	9	9	9	392257	387937	376168	1.08724	0.00015554	42828.2	15.3863	up
Zmsp001817	C17H24N2O	β-Obscurine	Alkaloids	Isoquinoline alkaloids	467-79-8	3	2.57336e+06	2.0599e+06	2.34693e+06	9	9	9	1.08718	0.00405244	3.86809e-06	-17.9799	down
Zmhp004065	C18H16O7	7,8-Dihydroxy-5,6,4'-trimethoxyflavone*	Flavonoids	Flavones	-	3	112321	83818.3	67012.2	487868	468784	419736	1.06876	0.000275294	5.2304	2.38692	up
MW0013542	C6H10O6	2-Keto-3-deoxygluconate	Organic acids	Organic acids	17510-99-5	3	4.30796e+06	4.35213e+06	4.15581e+06	105472	348887	146690	1.06114	3.16302e-06	0.0468987	-4.41431	down
Jmmn010027	C20H30O2	Forskoditerpene A	Terpenoids	Ditepenoids	-	1	801835	773470	792091	19523.7	14401.7	15816.7	1.08605	7.15098e-05	0.0210113	-5.57269	down
MW0152558	C23H46N8O5	Leu-Val-Arg-Lys	Amino acids and derivatives	Amino acids and derivatives	-	3	310146	301302	290969	3437.65	18248.3	1835.35	1.03198	2.82663e-06	0.0260648	-5.26175	down
MW0105006	C7H10O6	1,3,4-Trihydroxy-5-oxocyclohexane-1-carboxylic acid	Organic acids	Organic acids	-	3	1.15104e+06	1.2313e+06	1.17687e+06	22991.2	37001.3	58602.5	1.07416	5.3614e-05	0.0333205	-4.90744	down
Lmnp002584	C28H32O16	Hispidulin-8-C-(2''-O-glucosyl)glucoside	Flavonoids	Flavones	-	3	9	9	9	478754	393115	523840	1.08713	0.00672228	51692.9	15.6577	up
Wcgn005541	C17H16O6	Cyrtominetin	Flavonoids	Flavones	95272-99-4	2	29417.3	39191.5	45601.6	1.31693e+06	1.31515e+06	1.42125e+06	1.08437	0.000586791	35.4901	5.14934	up
mws0567	C5H11N3O2	4-Guanidinobutyric acid	Organic acids	Organic acids	463-00-3	2	1.96081e+06	1.99649e+06	2.12333e+06	1301.21	1007.01	5544.67	1.0746	0.00058709	0.00129146	-9.59678	down
MWSmce106	C15H18N2O	Huperzine A	Alkaloids	Sesquiterpene alkaloids	102518-79-6	2	5.44372e+06	5.49612e+06	5.27723e+06	9	9	9	1.08724	0.000148983	1.66491e-06	-19.1961	down
mws0344	C5H10O6	D-Xylonic acid	Others	Saccharides	526-91-0	1	4.54638e+06	4.87844e+06	4.96687e+06	1.52731e+06	1.35239e+06	1.46238e+06	1.08422	0.000368894	0.301708	-1.72878	down
pme0490	C6H5NO2	Nicotinic acid (Vitamin B3)	Others	Vitamin	59-67-6	2	4.09007e+06	4.34187e+06	4.2471e+06	1.05693e+07	1.08637e+07	1.2205e+07	1.08219	0.0044521	2.65304	1.40765	up
Zmsp003980	C20H29NO5	Lycoposerramine T	Alkaloids	Alkaloids	-	2	1.06618e+07	1.11029e+07	1.22753e+07	22793.8	7392.47	15435	1.0819	0.00179918	0.00134022	-9.54331	down
MW0156014	C21H27N5O5	Pro-Trp-Gln	Amino acids and derivatives	Amino acids and derivatives	-	3	401351	559261	508479	848.524	1745.4	6866.27	1.05952	0.00894163	0.00643949	-7.27884	down
Zmhn002227	C17H22O10	4-O-Glucosyl-sinapate	Phenolic acids	Phenolic acids	-	3	12137.5	29312.2	20150.1	326201	325915	255053	1.06695	0.00532126	14.7268	3.88038	up
mws0576	C4H8O3	3-Hydroxybutyric acid	Organic acids	Organic acids	300-85-6	3	1.35699e+06	1.6383e+06	1.78914e+06	2.17993e+07	2.19944e+07	2.00031e+07	1.08479	0.000696426	13.3343	3.73707	up
Lmgp003989	C25H22O11	Dicaffeoylshikimic acid	Phenolic acids	Phenolic acids	-	2	51920.2	11553.6	42659.8	1.41386e+07	1.33387e+07	1.50986e+07	1.0748	0.0012817	401.154	8.64801	up
MW0113143	C15H18O8	4-O-beta-D-glucosyl-4-coumaric acid	Organic acids	Organic acids	14364-05-7	3	38631.2	42701	37097.2	6.20763e+06	5.2563e+06	5.24907e+06	1.0868	0.00329456	141.122	7.1408	up
Hmsn002948	C18H26O11	2-Hydroxyphenol-1-O-glucosyl(6→1)rhamnoside	Phenolic acids	Phenolic acids	-	3	224654	180508	832050	13236.1	11165.2	15379.3	1.04019	0.197998	0.0321534	-4.95888	down
Lmsp008392	C17H14O6	4',5-Dihydroxy-3',5'-dimethoxyflavone	Flavonoids	Flavones	-	1	13477	17990.3	8578.55	3.06118e+06	3.08037e+06	3.19076e+06	1.08387	0.000159631	233.04	7.86444	up
Zmjp000182	C7H16N4O2	N-Monomethyl-L-arginine	Amino acids and derivatives	Amino acids and derivatives	17035-90-4	3	5.4281e+06	5.59346e+06	5.98095e+06	1.74685e+06	1.96551e+06	2.05161e+06	1.08143	0.000212311	0.339007	-1.56061	down
mws0178	C16H18O9	Chlorogenic acid (3-O-Caffeoylquinic acid)*	Phenolic acids	Phenolic acids	327-97-9	1	32447	3781.91	32923	1.12481e+07	1.20254e+07	8.49248e+06	1.06103	0.0101305	459.365	8.8435	up
pme2914	C6H10O5	3-Hydroxy-3-methylpentane-1,5-dioic acid	Amino acids and derivatives	Amino acids and derivatives	503-49-1	1	3.41167e+06	3.6498e+06	3.66984e+06	1.16786e+06	1.14485e+06	1.313e+06	1.08282	6.56974e-05	0.337863	-1.56549	down
pmc0960	C28H50NO7P	LysoPC 20:4	Lipids	LPC	-	3	1.82352e+06	2.5961e+06	2.76721e+06	1.76173e+07	1.7311e+07	1.65008e+07	1.07784	5.74202e-06	7.15603	2.83916	up
Zmsp003510	C17H28N2O2	Lycoposerramine B	Alkaloids	Alkaloids	-	2	6.00069e+06	5.3784e+06	5.98207e+06	101174	65875.5	82378.3	1.08523	0.00125107	0.014367	-6.1211	down
Lahp004593	C23H24O12	Flavoyadorinin A	Flavonoids	Flavonols	-	1	6.47728e+06	6.39495e+06	5.03579e+06	9	9	9	1.08717	0.00607463	1.5077e-06	-19.3392	down
Hmjn003948	C30H48O5	2,3,6-Trihydroxyurs-12-en-28-oic acid (Madasiatic acid)*	Terpenoids	Triterpene	26532-66-1	2	1.19254e+06	1.27e+06	1.12643e+06	106836	96850.4	100656	1.08654	0.00136756	0.0847992	-3.55981	down
MWS2442	C6H13O9P	D-Fructose 6-Phosphate	Others	Saccharides	643-13-0	1	417343	318000	322226	4.86218e+06	4.30755e+06	4.19798e+06	1.08393	0.00203523	12.64	3.65993	up
Lmhp008742	C28H48NO7P	LysoPC 20:5	Lipids	LPC	162440-04-2	3	79685.5	98221.5	84386.8	396016	432839	394233	1.0828	0.00030397	4.66304	2.22127	up
pme1654	C12H18O3	Jasmonic acid	Organic acids	Organic acids	77026-92-7	3	40214.8	36331.7	47541.4	489438	463758	499815	1.08492	0.000211514	11.7095	3.54961	up
mws0289	C23H46NO7P	LysoPE 18:1	Lipids	LPE	89576-29-4	3	3.67037e+06	4.27254e+06	4.50566e+06	1.20181e+06	1.17475e+06	1.18822e+06	1.08194	0.00694427	0.286361	-1.80409	down
Wahp006462	C24H26O12	Rhamnazine-5-O-β-D-glucoside	Flavonoids	Flavones	-	2	22212.6	15471.6	18841.7	2.1803e+06	2.22311e+06	2.2709e+06	1.08621	0.00013012	118.076	6.88357	up
pmb0889	C18H30O2	Punicic acid (9Z,11E,13Z-octadecatrienoic acid)	Lipids	Free fatty acids	544-72-9	3	796993	842638	765240	113002	123744	136554	1.08487	0.000455708	0.155227	-2.68755	down
pmb0725	C33H32O15	Tricin-7-O-(2''-feruloyl)glucoside	Flavonoids	Flavones	-	2	9.977e+06	1.14413e+07	1.00715e+07	5610.41	8363.25	3245.73	1.08441	0.00202761	0.000546824	-10.8366	down
HJAP023	C33H40O21	Kaempferol-6,8-di-C-glucoside-7-O-glucoside	Flavonoids	Flavonols	-	3	9	9	9	23418	14785	25869.5	1.08621	0.0239084	2373.05	11.2125	up
Wasn000495	C11H20O10	6-O-alpha-L-arabinopyranosyl-D-glucopyranose	Others	Saccharides	14116-69-9	2	685754	771615	821135	363210	353867	403215	1.06864	0.00501311	0.491678	-1.02421	down
mws2125	C3H5O6P	Phosphoenolpyruvate	Organic acids	Organic acids	138-08-9	3	230509	202430	320420	1.20065e+06	1.60823e+06	1.44936e+06	1.06918	0.00633636	5.65234	2.49885	up
MWSHY0181	C21H20O10	Apigenin-8-C-Glucoside (Vitexin)	Flavonoids	Flavones	3681-93-4	2	95706.7	106875	127438	272756	299001	311557	1.06894	0.000296706	2.67655	1.42037	up
Wbsp000142	C26H37NO5	3-(4-Hydroxy-3-methoxyphenyl)propionic acid(1S,8aR,9R,11R,12aR,13S,14S)-13-hydroxy-11-methyl-1,9-ethanododecahydrobenzo[i]quinolizine-14-ylester	Alkaloids	Alkaloids	-	2	4.28881e+06	4.21594e+06	4.76827e+06	1080.98	9	5044.21	1.00726	0.00153008	0.000462155	-11.0793	down
MW0107440	C14H28N4O4	Ile-Gly-Lys	Amino acids and derivatives	Amino acids and derivatives	-	3	2.67871e+07	2.62481e+07	3.0598e+07	51993.3	26410.9	38552.7	1.0852	0.00240896	0.00139845	-9.48196	down
MWS04412	C8H18N2O2	N(6),N(6)-Dimethyl-L-lysine	Amino acids and derivatives	Amino acids and derivatives	2259-86-1	2	1.2826e+06	1.38064e+06	1.29149e+06	136748	122260	102442	1.08444	0.000237244	0.0913969	-3.45171	down
Lahp001956	C11H9O2N	Pyran[3,4-b]indole-2-ketone	Alkaloids	Plumerane	-	1	142600	120876	151219	302459	294539	311444	1.07111	0.000455887	2.19063	1.13134	up
ZINC18847039	C17H14O5	8-O-methylretusin	Flavonoids	Isoflavones	37816-20-9	3	12858.1	5316.36	26323.2	2.58273e+06	2.57649e+06	2.63616e+06	1.07151	1.05359e-05	175.186	7.45275	up
Zmdp004112	C24H22O13	Genistein-7-O-(6''-malonyl)glucoside	Flavonoids	Isoflavones	-	3	8754.87	39391.6	35781.1	3.39655e+06	4.12902e+06	3.16192e+06	1.06693	0.00667419	127.342	6.99256	up
Wbsp011347	C30H48O3	16-oxodiepiserratenediol	Terpenoids	Triterpene	-	1	1.22872e+06	1.15224e+06	1.14354e+06	9	9	9	1.08724	0.000530132	7.66067e-06	-16.9941	down
Ysjn000603	C7H11NO5	(2S)-2-Amino-6-oxoheptanedioic acid	Alkaloids	Alkaloids	75650-93-0	1	38390	36584.7	45199.5	2.72554e+06	2.95804e+06	2.81952e+06	1.0867	0.000573639	70.7564	6.14479	up
Hmqn002118	C9H6O3	7-Hydroxycoumarin;Umbelliferone	Lignans and Coumarins	Coumarins	93-35-6	1	9	9	9	4.84322e+06	4.53969e+06	4.66734e+06	1.08724	0.000352797	520380	18.9892	up
pme0534	C6H12O7	Gluconic acid	Others	Saccharides	526-95-4	1	1.04242e+07	1.09519e+07	1.14027e+07	289913	114424	1.18217e+06	1.01207	2.21352e-05	0.0484003	-4.36884	down
Zmxp002867	C28H32O16	Chrysoeriol-5,7-di-O-glucoside	Flavonoids	Flavones	-	3	17346.5	26686.9	34387.4	430466	511092	394097	1.07532	0.00592231	17.0319	4.09017	up
mws0131	C20H40O	Phytol	Lipids	Free fatty acids	7541-49-3	3	552046	627916	836341	84314.4	73362.9	114683	1.06992	0.0189688	0.135079	-2.88813	down
Zmyn000155	C7H14N2O3	N-α-Acetyl-L-ornithine	Amino acids and derivatives	Amino acids and derivatives	6205-08-9	2	1.64262e+07	1.6036e+07	1.40539e+07	850875	845296	792447	1.08654	0.00248165	0.0535001	-4.22431	down
pmn001420	C15H18O9	1-O-Caffeoyl-β-D-glucose*	Phenolic acids	Phenolic acids	14364-08-0	1	1.48441e+06	1.50881e+06	1.48663e+06	7.27566e+07	7.54481e+07	7.76695e+07	1.0872	0.000370108	50.4201	5.65593	up
MW0110365	C16H30N4O4	Val-Pro-Lys	Amino acids and derivatives	Amino acids and derivatives	-	3	746139	723270	671338	69575.8	46665.9	49270.5	1.08185	0.000410305	0.0773151	-3.69311	down
MWStz040	C5H9NO2	Pterolactam	Alkaloids	Pyrrole alkaloids	38072-88-7	1	4.96218e+07	4.48761e+07	4.47053e+07	1.14222e+07	1.21317e+07	1.16359e+07	1.08555	0.00185914	0.252795	-1.98396	down
MWS20033	C20H30O4	20-Carboxyarachidonic Acid	Lipids	Free fatty acids	79551-84-1	2	2.79768e+06	3.07777e+06	2.88299e+06	7782.94	3667.92	8354.94	1.08318	0.000805978	0.00226134	-8.78861	down
pme2836	C10H11NO2	5-Hydroxytryptophol	Alkaloids	Plumerane	154-02-9	3	82454.8	79765.1	79887.9	200416	247999	257409	1.0756	0.0126124	2.91533	1.54366	up
Wafn005535	C11H20O6S	Hydroxyundecenoic acid sulfate	Others	Others	-	2	11700.5	11685.4	8255.01	389074	364390	392951	1.08489	0.000481448	36.232	5.17919	up
Wbsp002212	C16H27NO2	Lannotinidine B	Alkaloids	Alkaloids	-	1	1.68919e+06	1.48165e+06	25184.7	9	9	9	1.05282	0.178829	8.44799e-06	-16.853	down
Lmmp003817	C24H22O14	Kaempferol-3-O-(6''-malonyl)glucoside*	Flavonoids	Flavonols	-	2	64367.1	48869.1	47894.6	1.58481e+06	861144	851959	1.07493	0.0498435	20.4673	4.35525	up
Li512111	C24H24O13	Isorhamnetin-3-O-(6''-acetylglucoside)	Flavonoids	Flavonols	-	3	11589.7	13887.9	13659.1	699103	556576	517110	1.08549	0.00901563	45.2974	5.50136	up
Hmcp001105	C11H21NO2	5-(2-Hydroxypropyl)hygrine	Alkaloids	Pyrrole alkaloids	-	1	1.1268e+06	1.16741e+06	1.14682e+06	17390.7	14039.6	60605.4	1.05764	9.80581e-07	0.0267465	-5.2245	down
pmp000109	C19H18O6	5,7,8,4'-Tetramethoxyflavone	Flavonoids	Flavones	6601-66-7	2	189325	169819	165135	7.4188e+06	7.68208e+06	8.01376e+06	1.08692	0.000511108	44.0884	5.46233	up
Walp012598	C19H36O4	1-Palmitoleoyl-Glycerol*	Lipids	Glycerol ester	-	2	256074	296250	231747	1834.46	2606.78	1897.81	1.08565	0.00521535	0.00808479	-6.95057	down
Lmhn003240	C11H10O6	Benzoylmalic acid	Phenolic acids	Phenolic acids	22138-51-8	1	61150.9	64390.8	52580.6	2.50321e+06	2.50239e+06	2.26463e+06	1.08646	0.00110403	40.8159	5.35106	up
MWS2673	C20H34O4	5,6-DiHETrE[(±)5,6-dihydroxy-8Z,11Z,14Z-eicosatrienoic acid]	Lipids	Free fatty acids	213382-49-1	3	263777	280383	273185	49471	31679	34014.3	1.07664	7.18318e-06	0.1409	-2.82725	down
Lmsn002937	C22H22O13	1-O-Caffeoyl-6-O-galloyl-β-D-glucose	Phenolic acids	Phenolic acids	-	3	190282	206231	149873	5815.01	3326.2	5260.32	1.08096	0.00872313	0.0263578	-5.24563	down
Zmbp002538	C11H12N2O2	1-Methoxy-indole-3-acetamide	Alkaloids	Plumerane	-	1	302600	334824	291457	857999	916370	869930	1.08301	2.77211e-05	2.84676	1.50932	up
pme1474	C11H15N5O3S	5'-Deoxy-5'-(methylthio)adenosine	Nucleotides and derivatives	Nucleotides and derivatives	2457-80-9	3	5.02054e+06	5.70179e+06	6.02858e+06	4.25066e+07	4.15232e+07	3.94317e+07	1.08537	0.000209774	7.37043	2.88175	up
MW0158104	C21H25N7O5	Trp-Asn-His	Amino acids and derivatives	Amino acids and derivatives	-	3	4.2152e+07	3.9325e+07	3.66139e+07	156586	56284.2	17663.7	1.06796	0.00164196	0.00195217	-9.0007	down
pmc0274	C6H6N4S	6-Methylmercaptopurine	Nucleotides and derivatives	Nucleotides and derivatives	50-66-8	3	107706	147183	138029	1.93808e+06	1.84603e+06	1.90684e+06	1.08444	2.29357e-05	14.4838	3.85636	up
mws1080	C12H22O11	Galactinol	Others	Saccharides	3687-64-7	1	6.34946e+07	6.74099e+07	6.3495e+07	1.46898e+07	1.73794e+07	1.42263e+07	1.08289	1.39064e-05	0.238146	-2.07008	down
Lakn003294	C15H20O9	2-β-D-Glucopyranosyloxy-5-hydroxyphenylacetic acidmethylester	Phenolic acids	Phenolic acids	-	2	1.17964e+06	1.22348e+06	1.09343e+06	8.30191e+06	8.4582e+06	8.28044e+06	1.08659	2.61335e-07	7.16149	2.84026	up
MW0158708	C29H26N2O7	TyrMe-Nap-OH	Amino acids and derivatives	Amino acids and derivatives	-	3	2.51958e+06	2.37885e+06	2.28287e+06	5670.52	1830.38	678.764	1.07158	0.000821191	0.00113902	-9.77799	down
Zmln000899	C15H20O9	Syringaldehyde-4-O-glucoside	Phenolic acids	Phenolic acids	-	2	171465	18373.9	84819.3	4.05839e+06	3.66367e+06	3.58124e+06	1.03422	0.000718318	41.154	5.36296	up
Lakn001671	C14H18O9	2-β-D-Glucopyranosyloxy-5-hydroxy-phenylacetic acid	Phenolic acids	Phenolic acids	-	2	9	9	9	498283	542942	485316	1.08722	0.00117445	56538.6	15.7869	up
Lmyn002788	C8H8O5	Methyl gallate	Phenolic acids	Phenolic acids	99-24-1	3	13256	20759.9	14936.6	99868.5	95603	84565.6	1.07304	0.00070517	5.72059	2.51616	up
zjmp120227	C25H26O12	3-Acetoxy-11-oxoolean-12-en-28-oic acid (Lantanone)	Terpenoids	Triterpene	274687-65-9	1	16506.9	13597.8	6834.25	2.9865e+06	2.75952e+06	2.82657e+06	1.08209	0.000548097	232.074	7.85844	up
MW0157685	C16H27N5O5	Thr-Ile-His	Amino acids and derivatives	Amino acids and derivatives	-	3	8225.88	5424.79	2328.18	1.55034e+06	1.39143e+06	1.45446e+06	1.07817	0.000985852	275.128	8.10396	up
pme3705	C6H10O7	D-Glucoronic acid	Others	Saccharides	6556-12-3	2	683702	709857	707841	201281	236970	224414	1.0833	5.6843e-06	0.315344	-1.665	down
MW0063357	C17H32O4	2-Dodecyl-3-methylbutanedioic acid	Organic acids	Organic acids	22139-54-4	3	94319.8	105242	108940	9	9	9	1.0872	0.00181693	8.75196e-05	-13.48	down
MW0150895	C20H30N8O9	His-Gln-Asn-Glu	Amino acids and derivatives	Amino acids and derivatives	-	3	40647.5	31341.6	31603.4	538511	538664	503462	1.08498	0.000266212	15.2582	3.93152	up
mws1024	C9H8O2	p-Coumaraldehyde	Phenolic acids	Phenolic acids	2538-87-6	3	4847.57	2940.35	6150.05	259422	301481	288786	1.08114	0.00189695	60.9621	5.92984	up
MW0153665	C30H41N5O8S	Met-Ser-Phe-Thr-Phe	Amino acids and derivatives	Amino acids and derivatives	-	3	1663.95	2291.83	6357.59	391313	665971	264260	1.06694	0.0663045	128.139	7.00157	up
Zmyn002919	C8H8O2	2-Methylbenzoic acid	Phenolic acids	Phenolic acids	118-90-1	3	2610.59	2888.64	3112.15	20364.2	21973.7	16312.6	1.08093	0.00963204	6.81082	2.76783	up
MW0153300	C30H48O6	Madecassic acid	Terpenoids	Triterpene	18449-41-7	3	176011	123639	158357	8549.67	14372.2	11367.5	1.07664	0.0109415	0.0748663	-3.73954	down
Wagp007572	C19H18O7	Quercetin 3,5,7,3'-tetramethyl ether	Flavonoids	Flavones	-	2	10316.5	18911.2	22825.9	911875	628776	742915	1.07714	0.0118749	43.8696	5.45515	up
Lmhp008589	C23H42NO7P	LysoPE 18:3(2n isomer)	Lipids	LPE	-	1	1.5569e+06	1.60222e+06	1.54243e+06	234300	239461	289812	1.08412	8.22932e-07	0.162409	-2.6223	down
Lssp022038	C17H22N2O	Huperzinine	Alkaloids	Sesquiterpene alkaloids	-	3	2.86052e+06	2.02763e+06	3.09807e+06	76093.6	74901.4	70176.8	1.08424	0.0153585	0.0276942	-5.17427	down
Cmxp004324	C24H24O14	Okanin-4'-O-(6''-O-malonyl)glucoside	Flavonoids	Chalcones	-	1	9	9	9	917464	1.5746e+06	1.74688e+06	1.08665	0.0305278	156998	17.2604	up
MW0148004	C19H25N5O5S1	Cys-Gln-Trp	Amino acids and derivatives	Amino acids and derivatives	-	3	3.64301e+06	4.68543e+06	4.01742e+06	585497	663856	400283	1.07268	0.00487617	0.133618	-2.90381	down
Zmmp000606	C6H13NO3	2-Amino-4-hydroxy-3-methylpentanoic acid	Amino acids and derivatives	Amino acids and derivatives	-	2	1.97046e+06	1.90243e+06	1.88622e+06	846287	851825	882768	1.08603	8.32609e-05	0.448139	-1.15798	down
Wbsp001109	C16H20N2O2	carinatuminB	Alkaloids	Alkaloids	-	2	4.97799e+07	4.8832e+07	5.24761e+07	14587.9	6784.18	11390.8	1.08567	0.000469601	0.000216846	-12.171	down
Lmlp005572	C21H20O10	Galangin-7-O-glucoside	Flavonoids	Flavones	-	1	971909	1.01187e+06	969335	9.1369e+06	1.03865e+07	9.63279e+06	1.08657	0.0017029	9.87303	3.30349	up
pmn001583	C27H30O16	Quercetin-3-O-robinobioside	Flavonoids	Flavonols	52525-35-6	1	9	9	9	2.14847e+06	2.3692e+06	2.37867e+06	1.08723	0.00106856	255420	17.9625	up
pme2380	C5H6O5	α-Ketoglutaric acid	Organic acids	Organic acids	328-50-7	3	340609	319715	361976	704143	844015	882181	1.07012	0.0101497	2.37732	1.24934	up
pmb0069	C7H7NO	Benzamide	Phenolic acids	Phenolic acids	55-21-0	3	60590	64914.7	41670.4	1.28824e+06	1.26824e+06	1.18626e+06	1.08286	0.000390469	22.3881	4.48466	up
Zmsp002412	C17H30N2O	Lycoposerramine Y	Alkaloids	Piperidine alkaloids	-	2	1.52701e+07	1.41824e+07	1.39427e+07	89898.7	57099.2	32047.5	1.08109	0.000788698	0.00412594	-7.92106	down
pme3443	C11H12O4	Sinapinaldehyde	Phenolic acids	Phenolic acids	4206-58-0	2	146018	132187	139768	5.88939e+06	5.47069e+06	5.46628e+06	1.08702	0.000651565	40.257	5.33117	up
mws1073	C27H30O15	Apigenin-6,8-di-C-glucoside (Vicenin-2)	Flavonoids	Flavones	23666-13-9	1	27773.3	32921.8	14463	2.71607e+06	2.37546e+06	2.53447e+06	1.08086	0.0014809	101.466	6.66486	up
MW0016120	C30H46O4	18alpha-Glycyrrhetinic acid	Organic acids	Organic acids	1449-05-4	3	17835.4	5799.79	9436.46	2.82299e+06	2.72047e+06	2.87577e+06	1.08012	0.000245826	254.576	7.99195	up
Lagp004883	C26H26O13	8-Methoxy malonyl ononin	Flavonoids	Isoflavones	-	3	17031	6830.8	14115.4	701752	721144	869939	1.07719	0.00484679	60.3739	5.91585	up
MW0149981	C25H38N8O8	Glu-Gln-Phe-Arg	Amino acids and derivatives	Amino acids and derivatives	-	3	1.2488e+06	1.27989e+06	1.28761e+06	2039.73	10288	11064.2	1.06461	3.66689e-05	0.00612948	-7.35002	down
Ysp002702	C16H25NO2	8-deoxyserratinine	Alkaloids	Alkaloids	-	1	4.05689e+07	3.80774e+07	3.27011e+07	13996.1	2796.82	910.723	1.07187	0.00389078	0.000158995	-12.6187	down
Lmsn002815	C27H30O15	Kaempferol-3-O-rutinoside(Nicotiflorin)	Flavonoids	Flavonols	17650-84-9	1	7621.65	5269.88	5068.98	9.04297e+06	9.32545e+06	9.02245e+06	1.08656	0.000114653	1525.06	10.5747	up
pme1194	C9H13N3O4	2'-Deoxycytidine	Nucleotides and derivatives	Nucleotides and derivatives	951-77-9	3	23934.4	15406.3	21087.4	387682	395463	331332	1.08214	0.00291979	18.443	4.205	up
Zmsp001939	C15H18N2O2	6β-Hydroxyhuperzine A	Alkaloids	Sesquiterpene alkaloids	-	2	6.56414e+07	5.81083e+07	6.16427e+07	102525	38404.3	62631.1	1.0835	0.0012394	0.001098	-9.83091	down
MWSmce675	C12H16O7	Arbutin	Phenolic acids	Phenolic acids	497-76-7	1	2.09895e+07	2.48892e+07	2.20091e+07	1.24608e+06	1.24295e+06	1.26715e+06	1.08658	0.00296931	0.0553291	-4.17582	down
Lmsn000381	C12H22O11	D-Maltose	Others	Saccharides	69-79-4	1	6.47705e+07	6.48841e+07	5.88863e+07	1.34182e+07	1.62504e+07	1.62848e+07	1.08169	0.000284599	0.243732	-2.03663	down
Lmhp008833	C24H48NO7P	LysoPC 16:1(2n isomer)	Lipids	LPC	-	1	1.39464e+07	1.52017e+07	1.47128e+07	937805	1.07507e+06	1.09891e+06	1.08628	0.000589457	0.0709469	-3.81712	down
mws2368	C8H10O2	Tyrosol; 4-Hydroxyphenylethanol	Phenolic acids	Phenolic acids	501-94-0	2	23533.4	44646.9	34519.9	197864	231494	200703	1.06418	0.000569214	6.13494	2.61705	up
Hmqp006235	C26H46NO7P	LysoPC 18:4	Lipids	LPC	-	3	145299	211570	205123	84514.4	87329	97073.7	1.02563	0.0398792	0.478508	-1.06339	down
Zmyn005252	C17H34O3	3-Hydroxy-palmitic acid methyl ester	Lipids	Free fatty acids	51883-36-4	1	66446.5	217401	262024	4041.27	3525.95	3514.41	1.05942	0.0947827	0.0203008	-5.62232	down
Ysjn007059	C5H12N2O	5-Aminopentanamide	Alkaloids	Alkaloids	13023-70-6	1	9	9	9	70284.1	71994.8	86450.9	1.08714	0.0044937	8471.47	13.0484	up
MW0006883	C24H38O4	Dioctyl phthalate	Phenolic acids	Phenolic acids	-	3	7.26551e+06	7.42061e+06	7.6978e+06	22228	12818.2	11913.9	1.08507	0.000285775	0.00209794	-8.89681	down
mws0866	C6H13O9P	D-Glucose 6-phosphate*	Others	Saccharides	56-73-5	1	402114	448438	429741	7.43961e+06	7.67651e+06	6.7841e+06	1.08657	0.00146898	17.1056	4.0964	up
Ysjp001962	C16H30N2	Phlegmarine	Alkaloids	Alkaloids	66834-87-5	1	1.07119e+07	1.10778e+07	1.05064e+07	9	9	9	1.08724	0.000240796	8.36014e-07	-20.19	down
pme3184	C10H14N5O6P	2'-Deoxyadenosine-5'-monophosphate	Nucleotides and derivatives	Nucleotides and derivatives	653-63-4	3	64693	86929.9	53731.9	1.50672e+06	1.35074e+06	1.57644e+06	1.08231	0.00186073	21.5914	4.43238	up
MWS0132	C20H32N6O12S2	Oxiglutatione	Amino acids and derivatives	Amino acids and derivatives	27025-41-8	2	7.07699e+06	7.88592e+06	6.85671e+06	569163	547697	626689	1.08608	0.00207462	0.0799074	-3.64553	down
Lmxn008846	C11H18O3	Hydroxydihydrobovolide	Others	Lactones	6067-11-4	1	133403	158321	154072	35949.1	35758.6	50076.2	1.06824	0.000757667	0.273183	-1.87206	down
mws0254	C6H9N3O2	L-Histidine	Amino acids and derivatives	Amino acids and derivatives	71-00-1	2	1180119	1.64501e+06	2.17957e+06	4.6034e+06	3.87211e+06	4.5421e+06	1.01721	0.0023282	2.60107	1.37911	up
MWSslk066	C8H8O4	3-Hydroxy-4-methoxybenzoic acid; Isovanillic Acid	Phenolic acids	Phenolic acids	645-08-9	3	9569.36	26185.6	27099.2	251634	221698	288798	1.04966	0.00408824	12.1254	3.59996	up
pme3382	C6H11NO4	N-Acetyl-L-threonine	Amino acids and derivatives	Amino acids and derivatives	17093-74-2	3	165037	164094	166679	26234.3	36112.1	43547.1	1.06819	0.00120206	0.213577	-2.22717	down
Zmgn004894	C8H8O3	Methyl 4-hydroxybenzoate	Phenolic acids	Phenolic acids	99-76-3	3	262003	261319	291196	129634	128473	127264	1.08219	0.0045465	0.473128	-1.0797	down
Lskp211385	C20H20O6	(-)-dihydrosesamin	Lignans and Coumarins	Lignans	-	2	486492	550540	520729	9562.17	2654.54	7946.94	1.0701	0.00115099	0.012944	-6.27157	down
MW0153631	C20H27N5O4S1	Met-Phe-His	Amino acids and derivatives	Amino acids and derivatives	-	3	405153	246508	238903	1.23727e+06	1.17247e+06	1.32182e+06	1.05759	0.000223217	4.19012	2.06699	up
mws0066	C16H12O7	Isorhamnetin; 3'-Methoxy-3,4',5,7-Tetrahydroxyflavone	Flavonoids	Flavonols	480-19-3	3	5407.94	8169.98	2561.8	34807.1	39736.3	41423.1	1.03207	0.000256222	7.18516	2.84502	up
pme0434	C30H26O12	Procyanidin B2*	Tannins	Proanthocyanidins	29106-49-8	1	11507.8	4709.74	1771.93	8.46319e+06	9.05107e+06	7.15473e+06	1.07588	0.00461892	1371.3	10.4213	up
Zaxn005652	C20H28O3	Pisiferic acid	Terpenoids	Ditepenoids	67494-15-9	1	4.17047e+06	4.56313e+06	4.32e+06	36785.3	19585.9	15549.8	1.08209	0.000674181	0.00550967	-7.50382	down
pmn001702	C21H18O12	Tetahydroxyflavone-7-O-glucuronide	Flavonoids	Flavones	-	3	3861.99	7058.99	1120.65	47993.3	47851.5	57257.5	1.01254	0.000771494	12.7144	3.66839	up
mws0227	C6H13NO2	L-Leucine	Amino acids and derivatives	Amino acids and derivatives	61-90-5	2	503969	442184	534642	1.09037e+06	1.04717e+06	1.05756e+06	1.0755	0.000417483	2.15769	1.10949	up
pme2890	C8H16N2O4S2	L-Homocystine	Amino acids and derivatives	Amino acids and derivatives	626-72-2	3	64356.6	54648.1	61244.1	21327.7	14820.8	17905.5	1.0679	0.000568433	0.299886	-1.73752	down
pme0278	C7H14N2O4	2,6-Diaminooimelic acid	Organic acids	Organic acids	583-93-7	3	510913	506337	431097	1.66382e+06	1.91022e+06	2.05003e+06	1.07931	0.00468778	3.88309	1.95721	up
Waln010449	C26H52NO9P	1-(2,3-dihydroxypropoxy)-3-(((2-(dimethylamino)ethoxy)(hydroxy)phosphoryl)oxy)propan-2-yl (E)-hexadec-9-enoate	Lipids	LPE	-	1	184737	159211	143137	4354.56	4101.53	2227.72	1.07992	0.00564931	0.0219342	-5.51068	down
MW0159024	C22H36N6O7	Val-His-Ile-Glu	Amino acids and derivatives	Amino acids and derivatives	-	3	13844.6	31864.6	21597.4	599068	540609	656416	1.07548	0.00277583	26.6853	4.73797	up
pme3154	C6H12O4	Mevalonic acid	Organic acids	Organic acids	150-97-0	3	840078	871578	924919	231231	164188	170296	1.07606	3.51405e-05	0.214565	-2.22051	down
Wagp007013	C18H16O6	5-Hydroxy-4',6,7-trimethoxyflavone (Salvigenin)	Flavonoids	Flavones	19103-54-9	2	27927.8	30041.1	10846.7	1.42943e+06	1.44818e+06	1.48285e+06	1.0744	1.54635e-05	63.3643	5.9856	up
MW0156629	C21H38N6O9S	Ser-Ala-Lys-Asp-Met	Amino acids and derivatives	Amino acids and derivatives	-	3	31729.6	23378.3	63412	6.01223e+06	5.15588e+06	5.87156e+06	1.07978	0.00216247	143.77	7.16762	up
MW0139811	C16H12O5	Texasin	Flavonoids	Isoflavones	897-46-1	3	26532.3	19341.6	4148.35	1.54119e+06	1.481e+06	1.53286e+06	1.05707	3.09756e-05	91.0605	6.50875	up
Lmgn002091	C7H10O5	2-Methyl-3-oxoadipic acid*	Organic acids	Organic acids	-	3	9	9	9	952465	971975	1.10384e+06	1.08722	0.00221088	112159	16.7752	up
Wasn002933	C16H22O10	1-O-(3,4,5-Trimethoxybenzoyl)-B-D-Glucopyranoside	Phenolic acids	Phenolic acids	-	2	506903	446809	450618	77142.8	89167.1	95592.6	1.08288	0.00139964	0.186497	-2.42278	down
Zbjn005476	C34H30O15	1,3,4-Tri-O-Caffeoyl Quinic Acid	Phenolic acids	Phenolic acids	-	2	9	9	9	415087	396430	416755	1.08724	0.000253106	45491.5	15.4733	up
MW0158510	C25H38N4O8	Tyr-Ile-Val-Glu	Amino acids and derivatives	Amino acids and derivatives	-	3	2.32655e+06	2.13939e+06	2.21848e+06	20782.2	9999.07	3446.63	1.06841	0.000542862	0.00512056	-7.60948	down
MW0105267	C13H26O3	4-Oxatetradecanoic acid	Organic acids	Organic acids	7420-16-8	3	1.80325e+06	1.8043e+06	1.9025e+06	17869.7	21585	15442.5	1.08629	0.000315647	0.0099631	-6.64919	down
Lmmn004625	C21H22O11	Dihydrokaempferol-7-O-glucoside	Flavonoids	Flavanonols	-	2	9	9	9	3.01792e+06	2.86676e+06	2.98337e+06	1.08724	0.000239257	328446	18.3253	up
Cmjn004337	C18H26O10	Benzyl-(2''-O-xylosyl)glucoside	Phenolic acids	Phenolic acids	-	2	7492.43	3592.22	7658.78	715286	600576	655293	1.08104	0.00254644	105.165	6.71651	up
MWSmce165	C6H14O5	L-Fucitol	Others	Saccharides	13074-06-1	2	1.07318e+06	1.16346e+06	1.0926e+06	289397	296473	253694	1.08398	0.000143799	0.252179	-1.98748	down
pme0008	C6H13N3O3	L-Citrulline	Amino acids and derivatives	Amino acids and derivatives	372-75-8	3	3.12236e+06	3.13115e+06	3.1767e+06	484234	485409	497300	1.08717	1.47704e-05	0.155558	-2.68448	down
Hmsn003721	C31H48O7	2,3,23-Trihydroxyolean-12-ene-28,29-dioic acid 29-methyl ester (Phytolaccagenin)	Terpenoids	Triterpene	1802-12-6	2	46441.6	40605.2	42391	281834	266656	302289	1.08553	0.00143435	6.57287	2.71652	up
mws1329	C21H20O12	Quercetin-7-O-glucoside	Flavonoids	Flavonols	491-50-9	1	77977.8	80790	65363.8	5.81629e+06	5.302e+06	5.68292e+06	1.08665	0.000768879	74.9613	6.22807	up
Lmbn005662	C18H32O3	9(10)-EpOME;(9R,10S)-(12Z)-9,10-Epoxyoctadecenoic acid	Lipids	Free fatty acids	16833-56-0	3	12066.4	11495	11842.3	61400.8	58601.7	90076	1.0745	0.0285365	5.9338	2.56896	up
Hmgp002238	C23H24O12	Jaceosidin-7-O-Glucoside	Flavonoids	Flavones	25474-11-7	1	6.78166e+06	5.9042e+06	5.78491e+06	9	9	9	1.08721	0.0025951	1.46177e-06	-19.3839	down
pme0519	C12H22O11	D-Sucrose	Others	Saccharides	57-50-1	1	4.09397e+07	3.84657e+07	3.23135e+07	7.68675e+06	8.79003e+06	8.63655e+06	1.08067	0.00698914	0.224791	-2.15335	down
pmb2855	C11H20N2O8	L-Glutamine-O-glycoside	Amino acids and derivatives	Amino acids and derivatives	-	3	58999.7	56082.5	43601.1	269536	286080	291428	1.08015	2.18761e-05	5.33795	2.41629	up
MW0136827	C15H10O6	7,3',4',5'-Tetrahydroxyflavone	Flavonoids	Flavones	67858-31-5	3	3579.73	2804.55	586.62	97447.3	107181	104747	1.04673	0.00032531	44.381	5.47187	up
MWSHC20125	C16H16O8	5-O-Caffeoylshikimic acid	Phenolic acids	Phenolic acids	73263-62-4	1	19459.1	97353.3	65401.9	6.9559e+07	7.37953e+07	7.38024e+07	1.0777	0.00038045	1191.77	10.2189	up
Lmqn000351	C12H22O10	Rutinose	Others	Saccharides	90-74-4	2	1.20256e+06	1.12488e+06	1.22015e+06	184594	178436	169582	1.0865	0.000672208	0.150133	-2.73568	down
MWSHC20168	C7H6O4	Methyl cumalate	Phenolic acids	Phenolic acids	6018-41-3	2	4.73588e+06	4.90337e+06	5.13411e+06	299360	879542	735841	1.03777	9.60327e-05	0.129608	-2.94778	down
pmp000444	C30H46O5	27,28-Dicarboxyl ursolic acid	Terpenoids	Triterpene	-	2	2.51227e+07	2.44332e+07	2.11918e+07	79598.2	68459.7	78534.1	1.0869	0.00264691	0.00320282	-8.28644	down
Wbwn008071	C20H22O5	4-[3-(hydroxymethyl)-7-methoxy-5-(prop-2-en-1-yl)-2,3-dihydro-1-benzofuran-2-yl]-2-methoxyphenol	Lignans and Coumarins	Lignans	-	2	8048.14	19575.6	25585	167547	214220	219651	1.04561	0.00468674	11.303	3.49863	up
Lmhp005784	C24H28N2O5	p-Coumaroylferuloylcadaverine	Alkaloids	Phenolamine	-	2	1.38786e+06	1.36135e+06	1.3767e+06	430724	444395	403861	1.08599	1.86889e-06	0.309987	-1.68972	down
MWSmce501	C8H8O4	Protocatechuic Acid Methyl Ester	Phenolic acids	Phenolic acids	2150-43-8	3	118877	129627	133742	883394	921980	864934	1.08631	0.000220845	6.98583	2.80443	up
Wbsp002293	C16H24N2O	(1R,9S,10R,16S)-16-methyl-6,14-diazatetracyclo[7.5.3.01,10.02,7]heptadec-2(7)-en-5-one	Alkaloids	Alkaloids	-	1	9	9	9	1.6372e+06	1.38514e+06	1.49481e+06	1.08721	0.00234023	167302	17.3521	up
Lmhp009769	C22H44NO7P	LysoPE 17:1	Lipids	LPE	-	3	66304.5	73753.8	72631.9	20310.3	17297	23166.6	1.07599	0.000112513	0.285739	-1.80723	down
MWS201387	C10H20N6O4	Asn-Arg	Amino acids and derivatives	Amino acids and derivatives	2478-01-5	3	120854	125147	141192	33387.3	28731.7	34255.4	1.08134	0.00235206	0.248905	-2.00633	down
MW0168514	C14H28O3	2-Hydroxymyristic acid	Organic acids	Organic acids	2507-55-3	3	6.18823e+07	5.94628e+07	6.75399e+07	267186	201916	173114	1.08609	0.00144979	0.00340004	-8.20023	down
HJKP000649	C8H9NO	N-benzylformamide	Alkaloids	Alkaloids	6343-54-0	2	9.38214e+06	9.41986e+06	9.0202e+06	3.78838e+07	3.97512e+07	3.37296e+07	1.08427	0.00390785	4.00272	2.00098	up
Wbsp004280	C20H31NO4	(5S,6S,15R)-15-Methyllycopodane-5,6-diol5,6-diacetate	Alkaloids	Alkaloids	-	2	1.30736e+07	1.35627e+07	1.38205e+07	30822.3	13535.1	19498.4	1.08432	0.000262663	0.00157837	-9.30735	down
Zmsp004288	C20H31NO4	Acetyllycoclavine	Alkaloids	Quinorisidine alkaloids	-	2	1.30736e+07	1.35627e+07	1.38205e+07	30822.3	13535.1	19498.4	1.08432	0.000262663	0.00157837	-9.30735	down
pmb3114	C30H26O11	Epicatechin-epiafzelechin	Flavonoids	Flavanols	-	3	9	9	9	312454	294305	293899	1.08724	0.000415128	33357.7	15.0257	up
mws2212	C9H8O4	Caffeic acid	Phenolic acids	Phenolic acids	331-39-5	2	266643	369025	628233	2.19628e+07	2.08157e+07	2.06786e+07	1.07875	0.000169354	50.2073	5.64982	up
pma6298	C5H5NO	3-Hydroxypyridine	Alkaloids	Pyridine alkaloids	109-00-2	3	81639.6	103063	63818.9	322458	331166	329215	1.06626	0.00135568	3.95475	1.98359	up
MW0158468	C14H19N3O5	Tyr-Gly-Ala	Amino acids and derivatives	Amino acids and derivatives	-	3	124903	31832	36837.1	7.06214e+06	2.94857e+07	7.28764e+06	1.05766	0.189621	226.455	7.82308	up
pmb0789	C14H21NO8	Pyridoxine-5'-O-glucoside	Others	Vitamin	-	3	124903	31832	36837.1	7.06214e+06	2.94857e+07	7.28764e+06	1.05766	0.189621	226.455	7.82308	up
Zmyn000108	C6H10O8	D-Saccharic acid	Others	Saccharides	87-73-0	2	1.41873e+07	1.41365e+07	1.48503e+07	111064	131971	112774	1.08695	0.000256638	0.00824126	-6.92292	down
pmb3031	C20H20O9	Tricin-4'-O-glycerol	Flavonoids	Flavones	-	1	2.10725e+06	2.33593e+06	2.41684e+06	9	9	9	1.08722	0.00163951	3.93585e-06	-17.9549	down
Zbln001290	C14H20O9	β-Hydroxy-(3,4-dihydroxyphenylethanolyl)-glucoside	Phenolic acids	Phenolic acids	-	2	9	9	9	3.15093e+06	3.44026e+06	2.83355e+06	1.08719	0.00309585	349064	18.4131	up
Zmcp003989	C27H30O15	Kaempferol-3-O-rhamnosyl(1→2)glucoside	Flavonoids	Flavonols	-	1	9	1822.41	8394.37	1.12173e+07	1.0507e+07	8.45469e+06	1.00235	0.00671512	2951.27	11.5271	up
pmb2999	C22H22O11	Chrysoeriol-5-O-glucoside	Flavonoids	Flavones	-	3	12753.8	14201.5	11415	627735	838890	716064	1.08575	0.00724964	56.8849	5.82997	up
Lmhn002573	C17H20O11	Sinapoylglucuronic acid	Phenolic acids	Phenolic acids	-	3	269380	284796	264853	1073.31	2825.31	2773.18	1.07804	0.00044701	0.00814599	-6.93969	down
Lmhp009497	C25H44NO7P	LysoPE 20:4	Lipids	LPE	-	1	135363	130138	124154	2.2939e+06	2.17692e+06	2.13514e+06	1.08694	0.000498086	16.9534	4.0835	up
Lagp007132	C18H16O7	7,3',4'-Trihydroxyquercetin	Flavonoids	Flavones	-	1	9	9	9	116139	100016	119312	1.08718	0.00284227	12424.7	13.6009	up
MWS201471	C15H23N3O4	Lys-Tyr	Amino acids and derivatives	Amino acids and derivatives	35978-98-4	3	159957	142958	131059	272248	275484	333828	1.05544	0.00894731	2.03137	1.02245	up
Zmdp000917	C6H13N3O2	δ-Guanidinovaleric acid	Organic acids	Organic acids	462-93-1	3	333694	317432	303667	62051.7	41205.9	51378.1	1.0778	3.79641e-05	0.161957	-2.62631	down
pmb0034	C10H16N2O7	L-α-Glutamyl-L-Glutamic Acid	Amino acids and derivatives	Amino acids and derivatives	3929-61-1	3	94139.3	100459	99204.7	351687	397797	389250	1.08507	0.00215892	3.87584	1.95451	up
Zmhn001358	C13H16O8	4-O-Glucosyl-4-hydroxybenzoic acid	Phenolic acids	Phenolic acids	-	1	81685.8	77440.4	117873	3.90708e+06	3.81135e+06	3.86547e+06	1.08458	2.38117e-06	41.8193	5.3861	up
HJAP064	C25H24O15	Isorhamnetin-3-O-(6''-malonyl)glucoside	Flavonoids	Flavonols	-	3	326098	344900	301456	897231	918635	935903	1.08388	4.42673e-06	2.82972	1.50066	up
MWS201054	C6H11NO4	O-Acetyl-L-homoserine	Amino acids and derivatives	Amino acids and derivatives	250736-84-6	3	159429	166068	122147	404508	368595	461669	1.06001	0.00344734	2.75838	1.46382	up
mws0906	C16H22O8	Coniferin	Phenolic acids	Phenolic acids	531-29-3	2	1.57567e+06	1.14396e+06	1.74583e+06	7.29774e+07	7.35238e+07	7.55383e+07	1.08498	5.41631e-05	49.7238	5.63586	up
pmb2804	C18H32O4	13S-Hydroperoxy-9Z,11E-octadecadienoic acid	Lipids	Free fatty acids	33964-75-9	3	79533.8	70557.5	42603.9	1.24789e+06	1.30356e+06	1.25498e+06	1.07852	3.34184e-06	19.7536	4.30404	up
mws0376	C4H4O4	Fumaric acid	Organic acids	Organic acids	110-17-8	3	4.39215e+06	4.24548e+06	4.12641e+06	2.51931e+07	2.57246e+07	2.72765e+07	1.08668	0.000699465	6.12613	2.61498	up
MWS201443	C9H19N3O4	Ser-Lys	Amino acids and derivatives	Amino acids and derivatives	22677-61-8	3	477017	454980	454056	170981	170160	169090	1.08666	0.000622506	0.368118	-1.44176	down
Wbsp009547	C30H48O4	3α,21β,24-trihydroxyserrat-14-en-16-one	Terpenoids	Triterpene	-	2	1.84038e+07	3.34508e+07	3.24464e+07	2.07028e+06	1.93742e+06	1.60727e+06	1.07438	0.032533	0.0666063	-3.9082	down
MW0153181	C21H34N4O5	Lys-Tyr-Leu	Amino acids and derivatives	Amino acids and derivatives	-	3	2.00205e+06	1.94775e+06	1.9471e+06	5245.84	3229.2	3028.83	1.0856	8.4223e-05	0.00195083	-9.00169	down
Zazp002547	C11H12N2O2	cyclo-(Gly-Phe)	Amino acids and derivatives	Amino acids and derivatives	10125-07-2	1	241475	247963	299993	545618	594880	557345	1.06817	0.000284991	2.15072	1.10482	up
MWSslk133	C14H26O4	1,14-Tetradecanedioic Acid	Lipids	Free fatty acids	821-38-5	3	196207	184258	197498	83626.9	85126	85796.5	1.08544	0.00123035	0.440425	-1.18303	down
pme1598	C22H24O11	Hesperetin-5-O-glucoside	Flavonoids	Flavanones	69651-80-5	2	100778	89833.7	222979	5.58055e+06	6.21885e+06	6.22418e+06	1.0754	0.000906056	43.5783	5.44554	up
MW0118844	C10H8O3	3,4-Methylenedioxycinnamaldehyde	Others	Aldehyde compounds	14756-00-4	3	477520	500874	568431	1.23933e+07	1.27964e+07	1.28769e+07	1.08666	9.53749e-05	24.6095	4.62114	up
mws0264	C12H22O11	D-Trehalose	Others	Saccharides	99-20-7	3	3.23789e+07	3.26137e+07	3.0092e+07	8.08486e+06	9.59672e+06	8.87569e+06	1.08315	0.000116068	0.279301	-1.84011	down
MWS04559g	C9H11NO3	3-Hydroxy-L-phenylalanine	Amino acids and derivatives	Amino acids and derivatives	587-33-7	1	679017	750213	764226	2.84948e+06	2.86597e+06	2.91133e+06	1.08565	1.13361e-06	3.93296	1.97562	up
pmp000587	C24H22O14	Luteolin-7-O-(6''-malonyl)glucoside	Flavonoids	Flavones	-	2	9365.1	9106.18	22979.3	3.55265e+06	3.34068e+06	2.99015e+06	1.08068	0.00247387	238.44	7.89748	up
Wbsp006685	C31H48O6	3β,21β,24-trihydroxy-16-oxoserrat-14-en-29-methyl ester	Terpenoids	Triterpene	-	2	267502	260962	295913	675547	564890	439884	1.01852	0.0493784	2.03829	1.02736	up
pmp001287	C8H9N	N-Benzylmethylene isomethylamine	Alkaloids	Alkaloids	-	1	186287	168208	73625.2	6.18646e+06	5.7135e+06	4.8125e+06	1.07313	0.0051943	39.0368	5.28676	up
mws0836	C30H26O12	Procyanidin B1	Tannins	Proanthocyanidins	20315-25-7	2	827.067	1853.05	3846.52	640017	552209	498045	1.07412	0.00537131	258.981	8.0167	up
MWSmce040	C8H8O3	Isovanillin	Phenolic acids	Phenolic acids	621-59-0	3	541672	609171	554372	146927	123184	165283	1.07736	0.000251746	0.255331	-1.96956	down
MW0152517	C22H37N5O9	Leu-Thr-Pro-Asp-Ala	Amino acids and derivatives	Amino acids and derivatives	-	3	5.32055e+06	5.70684e+06	5.69746e+06	59493	124113	40370.3	1.07547	0.000341817	0.0133918	-6.22251	down
Hmtn001358	C14H17NO7	2-(D-Glucosyloxy)-4-hydroxybenzeneacetonitrile	Alkaloids	Phenolamine	-	2	8914.7	3389.02	6402.42	51406.6	46224.7	54967.1	1.051	0.00034272	8.15767	3.02816	up
MW0012723	C22H34O4	19,20-DiHDPA	Lipids	Free fatty acids	-	3	149490	127565	130693	48007	46073.8	64589.2	1.0555	0.000861886	0.389137	-1.36165	down
mws0219	C4H7NO4	L-Aspartic Acid	Amino acids and derivatives	Amino acids and derivatives	56-84-8	1	5.60782e+06	6.12796e+06	5.86539e+06	2.70222e+07	2.45724e+07	2.06494e+07	1.07969	0.00985728	4.1045	2.03721	up
MW0155464	C27H22N2O6	Phe-Nap-OH	Amino acids and derivatives	Amino acids and derivatives	-	3	3.58926e+07	3.47281e+07	3.58705e+07	87279.6	67355.9	64309.3	1.08674	0.000117213	0.00205599	-8.92595	down
Lmnp002413	C27H30O15	Luteolin-6-C-glucoside-7-O-rhamnoside	Flavonoids	Flavones	-	2	27507.1	22272.4	7624.91	369548	410320	405912	1.05418	0.000185923	20.6566	4.36853	up
mws0009	C10H10O3	Coniferaldehyde	Phenolic acids	Phenolic acids	20649-42-7	3	165141	103072	155616	9	9	9	1.08672	0.0181566	6.37049e-05	-13.9382	down
pme0193	C5H10N2O3	L-Glutamine	Amino acids and derivatives	Amino acids and derivatives	56-85-9	1	140872	130560	140527	5.91645e+06	6.12842e+06	6.35396e+06	1.0871	0.000439835	44.6617	5.48097	up
Zmjn004133	C18H32O4	9S-Hydroperoxy-10E,12Z-octadecadienoic acid	Lipids	Free fatty acids	5502-91-0	3	149495	146473	141719	29284.5	42945.5	33560	1.074	0.000115473	0.241703	-2.04869	down
MW0120548	C8H7NO	4-Hydroxyindole	Alkaloids	Plumerane	2380-94-1	3	2.66531e+06	2.54175e+06	2.9362e+06	15069.1	15894.1	4120.81	1.07403	0.0018349	0.00430836	-7.85865	down
pmb0496	C15H22N4O3	N-Feruloylagmatine	Alkaloids	Phenolamine	-	3	131783	64017.3	91747	1.30808e+06	1.311e+06	1.09592e+06	1.07244	0.0022338	12.9196	3.69149	up
Lajp005753	C23H24O12	5,3'-dihydroxy-6,7,4'-trimethoxyflavone-8-O-β-D-glucoside	Flavonoids	Flavones	-	1	381810	360457	307126	819736	1.15794e+06	805003	1.04681	0.0336143	2.65171	1.40692	up
MW0150831	C18H28N6O7	His-Ala-Val-Asp	Amino acids and derivatives	Amino acids and derivatives	-	3	2.31703e+06	2.13018e+06	2.43027e+06	5069.67	3630.92	4170.02	1.08664	0.00145852	0.00187141	-9.06166	down
mws4516	C5H7NO3	Pyroglutamic acid	Amino acids and derivatives	Amino acids and derivatives	4042-36-8	1	37564.2	23346.7	26084.9	400341	431364	345851	1.07945	0.00379436	13.5358	3.75871	up
MW0148075	C20H24N6O4S1	Cys-Trp-His	Amino acids and derivatives	Amino acids and derivatives	-	3	113691	130456	126362	4.37168e+06	4.10859e+06	4.46731e+06	1.08685	0.000637997	34.9454	5.12703	up
Wbmn002185	C20H14O7	6-Hydroxy-4-(4-hydroxy-3-methoxyphenyl)-7-methoxy-naphtho[2,3-c]furan-1,3-dione-1(ISO-1)	Lignans and Coumarins	Lignans	-	2	149764	109148	72113.1	814076	920360	894765	1.06544	8.99248e-05	7.94261	2.98961	up
pmb0856	C23H46NO7P	LysoPE 18:1(2n isomer)	Lipids	LPE	-	3	5.71437e+06	5.57856e+06	5.02598e+06	145529	137789	134997	1.08692	0.00157048	0.0256338	-5.28581	down
MWS1983	C12H24O11	Maltitol	Others	Saccharides	585-88-6	3	1.43291e+06	1.60186e+06	1.50384e+06	408966	403178	283829	1.07157	7.05668e-05	0.241477	-2.05004	down
MA10039641	C12H22O11	Lactobiose	Others	Saccharides	63-42-3	1	6.36723e+07	6.0336e+07	5.95319e+07	1.43399e+07	1.5862e+07	1.28943e+07	1.08322	2.17022e-05	0.234805	-2.09046	down
Wbwp006397	C20H20O6	(3r,4r)-3-(2h-1,3-benzodioxol-5-ylmethyl)-4-[(4-hydroxy-3-methoxyphenyl)methyl]oxolan-2-one	Lignans and Coumarins	Lignans	-	1	614122	597791	591714	17576.9	13385.4	3527.79	1.05774	1.6302e-06	0.0191226	-5.70857	down
HJN043	C45H36O18	Cinnamtannin B1	Tannins	Tannin	88082-60-4	1	2938.73	2055.35	751.383	2.00875e+06	2.28136e+06	1.9179e+06	1.08002	0.00277795	1080.51	10.0775	up
Lmhp009368	C30H50NO7P	LysoPC 22:6	Lipids	LPC	-	3	28622.9	26480.4	30260.5	6656.06	7422.26	11845.9	1.04225	0.00100105	0.303691	-1.71932	down
Zmjp011129	C30H48O4	1,3-Dihydroxyurs-12-en-28-oic acid (Kaneric acid)	Terpenoids	Triterpene	107693-87-8	2	1.84076e+06	1.64319e+06	1.69003e+06	212872	187168	194366	1.08602	0.00130463	0.114884	-3.12175	down
pme3096	C3H5NO4	Aminomalonic acid	Organic acids	Organic acids	1068-84-4	3	177092	215491	220440	1.20229e+06	1.80155e+06	1.74528e+06	1.07606	0.0182498	7.74704	2.95365	up
pme2679	C6H13NO2	L-Allo-isoleucine	Amino acids and derivatives	Amino acids and derivatives	1509-34-8	3	2.07209e+06	835486	1.21658e+06	6.89644e+06	6198344	8.47715e+06	1.03412	0.00432153	5.23063	2.38698	up
mws0260	C6H14N4O2	L-Arginine	Amino acids and derivatives	Amino acids and derivatives	74-79-3	1	4.42403e+06	3.49054e+06	3.8846e+06	422176	430180	400654	1.08501	0.00582995	0.106195	-3.23522	down
MWS2984	C4H4N6O	8-Azaguanine	Nucleotides and derivatives	Nucleotides and derivatives	134-58-7	3	70233.3	87978.8	57180.1	437652	405210	453747	1.07635	0.000104504	6.01975	2.5897	up
MWS1848	C8H8O2	Phenyl acetate	Phenolic acids	Phenolic acids	122-79-2	3	166875	195437	203649	85346.8	79844.6	74941.2	1.07247	0.00706467	0.424292	-1.23687	down
MWS4471	C6H10N2O4	N-Alpha-Acetyl-L-Asparagine	Amino acids and derivatives	Amino acids and derivatives	4033-40-3	3	316832	343994	294369	17562.4	27238.9	26675	1.08014	0.00159111	0.0748291	-3.74026	down
pma6455	C5H11O8P	Ribulose-5-phosphate	Others	Saccharides	4151-19-3	3	251030	229421	275391	118770	100673	111571	1.0712	0.00382745	0.43794	-1.1912	down
pme2165	C5H4N2O4	Orotic acid (Vitamin B13)	Others	Vitamin	65-86-1	3	882324	908442	846390	333974	337353	382573	1.08122	2.86971e-05	0.399635	-1.32325	down
pme1228	C11H12N2O3	5-Hydroxy-L-tryptophan	Amino acids and derivatives	Amino acids and derivatives	4350-09-8	3	719303	755000	682016	87994.3	89198.5	83248.4	1.08664	0.00103059	0.120781	-3.04954	down
Walp012413	C19H36O4	2-Palmitoleoyl-Glycerol*	Lipids	Glycerol ester	-	2	217456	221155	240212	9	9	9	1.08722	0.00096945	3.97747e-05	-14.6178	down
MW0153538	C26H47N9O7S	Met-Gln-Pro-Arg-Val	Amino acids and derivatives	Amino acids and derivatives	-	3	16942.5	19951.6	38888.2	408533	259607	282731	1.06082	0.0222737	12.5474	3.64932	up
Wbsp000234	C31H50O3	21β-Hydroxy-3α-methoxyserratane I-14-en-16-one	Others	Ketone compounds	-	2	19136.2	13959.6	12560.6	188958	157136	161089	1.08014	0.00316205	11.1087	3.47362	up
Hmgp002327	C11H9O2N	3-amino-2-naphthoic acid	Alkaloids	Alkaloids	-	1	119190	140059	133544	280362	334080	307578	1.07296	0.00322783	2.34734	1.23103	up
Lmbn005172	C9H10O3	2,6-Dimethoxybenzaldehyde	Phenolic acids	Phenolic acids	3392-97-0	2	27306.5	25718.4	24951.9	977030	957713	957961	1.08712	3.84016e-05	37.097	5.21323	up
Wbsp007365	C30H46O4	3α,21β-Dihydroxy-β-serrata-14-ene-16,24-dione	Terpenoids	Triterpene	-	1	453187	441450	340294	1.06915e+06	1.13788e+06	1.13448e+06	1.06871	0.000244451	2.70583	1.43607	up
pmp000908	C15H16O2	Dehydrocamphorlactone	Others	Lactones	-	1	6.82141e+06	6.72745e+06	6.45952e+06	1.89355e+07	1.66443e+07	1.90565e+07	1.08255	0.00400805	2.73067	1.44926	up
MWSHY0082	C15H10O5	Galangin (3,5,7-Trihydroxyflavone)	Flavonoids	Flavones	548-83-4	1	30273.1	18258.5	51217	1.06185e+06	1.03535e+06	938658	1.07168	0.000796836	30.435	4.92766	up
Lmtn002997	C22H22O13	Mearnsetin-3-O-glucoside	Flavonoids	Flavones	-	2	830596	929370	967547	11356.7	6140.77	11242.8	1.08273	0.00201935	0.0105372	-6.56837	down
Lmyn003835	C14H10O7	4-(3,4,5-Trihydroxybenzoxy)benzoic acid	Phenolic acids	Phenolic acids	-	3	6300.68	4507.46	13681.8	2.08087e+07	2.08534e+07	2.15783e+07	1.0836	0.000139807	2582.31	11.3344	up
MW0152320	C17H27N5O6	Leu-Glu-His	Amino acids and derivatives	Amino acids and derivatives	-	3	1.81386e+06	1.89854e+06	2.14808e+06	60231.7	70464.5	72125.8	1.08612	0.00278624	0.0346084	-4.85273	down
Lmdn003665	C29H36O15	Farrerol-5,7-di-O-glucoside	Flavonoids	Flavanones	-	3	299972	328872	322346	9	9	9	1.08723	0.000760912	2.83855e-05	-15.1045	down
Zmdn001564	C14H18N2O5	γ-Glutamylphenylalanine	Amino acids and derivatives	Amino acids and derivatives	7432-24-8	2	98275	95769.4	87433.5	517938	459436	521396	1.08498	0.00196054	5.32465	2.41269	up
mws0159	C9H8O3	Phenylpyruvic acid	Organic acids	Organic acids	156-06-9	3	99955.6	227149	136223	3.99741e+06	4.98238e+06	4.55107e+06	1.076	0.00374533	29.2037	4.86808	up
pme1292	C8H8O4	Homogentisic acid	Phenolic acids	Phenolic acids	451-13-8	3	132972	174810	140916	434116	350338	334865	1.05401	0.00968354	2.4946	1.31881	up
Hmsp000364	C7H13NO2	L-Cyclopentylglycine	Amino acids and derivatives	Amino acids and derivatives	2521-84-8	2	1.02696e+06	1.09911e+06	886407	490778	467203	464367	1.07082	0.0124366	0.472152	-1.08268	down
pme0256	C5H4N4O2	Xanthine	Nucleotides and derivatives	Nucleotides and derivatives	69-89-6	3	162401	161432	176738	39918.1	43795.7	40273.5	1.08533	0.000880378	0.247692	-2.01338	down
MWS5027	C6H12O2	2-Methylpentanoic acid*	Organic acids	Organic acids	97-61-0	1	9	9	9	13327.7	16594.3	9715.21	1.08621	0.0218988	1468.04	10.5197	up
mws0845	C6H12O2	4-Methylpentanoic acid*	Organic acids	Organic acids	646-07-1	1	9	9	9	13327.7	16594.3	9715.21	1.08621	0.0218988	1468.04	10.5197	up
Lmhp011388	C21H36O4	2-α-Linolenoyl-glycerol*	Lipids	Glycerol ester	55268-58-1	3	92536.2	95737.1	81969.3	218617	228428	228255	1.08099	2.25986e-05	2.49887	1.32127	up
pma0948	C8H11NO	Phenylethanolamine	Alkaloids	Alkaloids	7568-93-6	3	274638	231900	273069	1.13653e+06	1.2499e+06	1.4215e+06	1.08109	0.00556604	4.88443	2.28819	up
Wayn001528	C7H10O7	Homocitrate	Organic acids	Organic acids	13052-73-8	2	3.32055e+06	3.40339e+06	3.62079e+06	1.37832e+06	1.48851e+06	1.45418e+06	1.08388	0.000670894	0.417702	-1.25945	down
Wasn001627	C11H20O9	Glucosyl 2,3-Dihydroxy-2-Methylbutanoic Acid	Organic acids	Organic acids	-	1	5.06541e+06	5.7155e+06	5.92136e+06	272529	394650	377681	1.0828	0.00202692	0.062558	-3.99866	down
HJN025	C7H8O2	4-Hydroxybenzyl Alcohol	Phenolic acids	Phenolic acids	623-05-2	2	4869.36	10951.2	5936	353152	346575	339508	1.07888	7.56732e-06	47.7665	5.57793	up
mws1434	C21H20O10	Apigenin-6-C-glucoside (Isovitexin)	Flavonoids	Flavones	38953-85-4	2	67772	56158.7	62283.7	18851.4	33402.4	21141	1.01605	0.00345257	0.394142	-1.34321	down
Lmrn003000	C9H10O3	2-Hydroxy-3-phenylpropanoic acid	Phenolic acids	Phenolic acids	7326-19-4	2	21695.3	22176.4	22773.8	927394	903487	935753	1.0872	0.000113644	41.5127	5.37548	up
Lmbp002309	C17H22O9	Sinapaldehyde-4-O-Glucoside	Phenolic acids	Phenolic acids	154461-65-1	3	24562.5	43657.5	20570.4	1.54895e+06	1.57532e+06	1.52479e+06	1.08027	3.83616e-06	52.3598	5.71039	up
pmb0818	C11H11NO3	Methoxyindoleacetic acid	Alkaloids	Plumerane	3471-31-6	3	367069	408193	452139	1.13993e+06	1.12576e+06	1.13472e+06	1.07978	0.00086913	2.77041	1.4701	up
mws0192	C4H6O4	Succinic acid	Organic acids	Organic acids	110-15-6	2	4.55017e+06	4.50848e+06	4.78772e+06	7.62308e+07	7.34241e+07	7.17712e+07	1.08706	0.000334865	15.9916	3.99925	up
MW0157894	C10H20N2O4	Thr-Leu	Amino acids and derivatives	Amino acids and derivatives	50299-12-2	3	10882	17694.7	15275.1	609263	648517	666661	1.08402	0.00062819	43.8851	5.45566	up
pmp001270	C24H48NO7P	LysoPC 16:1	Lipids	LPC	76790-27-7	1	1.49208e+07	1.48002e+07	1.46579e+07	1.04412e+06	973912	1.00456e+06	1.08711	9.11754e-06	0.0681087	-3.87602	down
MW0144604	C23H30N6O8	Ala-His-Tyr-Glu	Amino acids and derivatives	Amino acids and derivatives	-	3	11419.4	8020.2	31696.6	2.45427e+06	2.57147e+06	2.9898e+06	1.07381	0.00366931	156.749	7.29231	up
Wbsp001784	C16H21NO3	(1S,2S,10S,11R,13R,16R)-10-hydroxy-16-methyl-14-oxa-6-azapentacyclo[8.7.0.01,6.02,13.011,16]heptadec-8-en-15-one	Alkaloids	Alkaloids	-	2	803372	1.04799e+07	1.03913e+07	24369.5	24709.5	28375.1	1.03174	0.154196	0.00357349	-8.12845	down
pme1975	C3H4O4	Malonic acid	Organic acids	Organic acids	141-82-2	3	1.41636e+06	1.52341e+06	1.34465e+06	2.1378e+07	1.75387e+07	2.04007e+07	1.08572	0.00386101	13.8449	3.79128	up
Hmxp006586	C18H16O6	5-Hydroxy-7,3',4'-trimethoxyflavone*	Flavonoids	Flavones	29080-58-8	1	14612	23063.7	27114.2	2.29468e+07	2.02311e+07	2.07539e+07	1.08563	0.0015233	986.754	9.94655	up
pmb1562	C21H34O4	1-Stearidonoyl-Glycerol	Lipids	Glycerol ester	-	3	38661.9	14667.2	22769.9	165949	133161	194007	1.03845	0.00808584	6.47994	2.69598	up
pmb2586	C30H26O13	Gallocatechin-(4α→8)-catechin	Flavonoids	Flavanols	-	3	2535.74	3523.02	3420.72	642432	654120	597019	1.08632	0.000765432	199.755	7.64209	up
Lmbn001981	C7H6O3	2,5-Dihydroxybenzaldehyde	Phenolic acids	Phenolic acids	1194-98-5	2	997711	1.09953e+06	971785	161331	208902	215646	1.07957	0.000510281	0.190901	-2.3891	down
Zmap009745	C18H16O7	Ayanin (3',5-Dihydroxy-3,4',7-Trimethoxyflavone)	Flavonoids	Flavones	572-32-7	1	2034.85	1569.58	2204.83	108548	103594	95845.6	1.08564	0.00131027	53.0166	5.72837	up
Wbsp002689	C18H28N2O	Flabellidine	Alkaloids	Alkaloids	6900-86-3	1	1.30005e+07	1.32663e+07	1.21101e+07	31990	49402.5	37433	1.08617	0.000749003	0.00309627	-8.33525	down
Lmhp008763	C21H42NO7P	LysoPE 16:1(2n isomer)	Lipids	LPE	-	1	1.74387e+06	1.48154e+06	1.66797e+06	251503	204203	183676	1.08163	0.00180112	0.130663	-2.93608	down
pmn001646	C45H38O18	Procyanidin C1	Tannins	Proanthocyanidins	37064-30-5	2	2555.71	742.932	553.524	2.89078e+06	2.96601e+06	2.83459e+06	1.07977	0.000172124	2256.23	11.1397	up
pme3351	C6H11NO3	Allysine(6-Oxo DL-Norleucine)	Amino acids and derivatives	Amino acids and derivatives	1962-83-0	3	9	9	9	143529	141523	135368	1.08723	0.000306783	15571.1	13.9266	up
MWS201415	C9H14N2O5	Pro-Asp	Amino acids and derivatives	Amino acids and derivatives	85227-98-1	3	665706	775605	847242	363618	392642	349625	1.06274	0.0136035	0.483225	-1.04923	down
NK10253223	C8H9NO3	2-Amino-3-methoxybenzoic acid	Phenolic acids	Phenolic acids	3177-80-8	3	1.1476e+06	1.1446e+06	1.09067e+06	203966	208584	207017	1.08701	0.000377829	0.183148	-2.44892	down
Smgp004575	C21H20O12	Quercetin-5-O-β-D-glucoside*	Flavonoids	Flavonols	-	2	245381	338880	335237	6.883e+06	6.94606e+06	5.36902e+06	1.0829	0.00692672	20.8789	4.38397	up
Lmjn003562	C32H38O17	3,6'-Diferuloylsucrose	Phenolic acids	Phenolic acids	107172-40-7	3	9	9	9	147630	124037	156046	1.08715	0.00448524	15841.2	13.9514	up
Zmhp002734	C17H14O8	5,7,2',5'-Tetrahydroxy-8,6'-dimethoxyflavone	Flavonoids	Flavones	-	2	63105.5	83580.4	82215.1	404911	436306	504664	1.07878	0.004496	5.87975	2.55576	up
pmb0880	C23H48NO7P	LysoPE 18:0(2n isomer)	Lipids	LPE	-	3	56125.7	59221.8	42828.7	13620.7	13238.4	15553.3	1.07169	0.0150866	0.268134	-1.89897	down
pme1178	C10H13N5O5	Guanosine	Nucleotides and derivatives	Nucleotides and derivatives	118-00-3	3	9	9	9	5.91248e+06	7.13133e+06	6.34853e+06	1.08721	0.00302894	718235	19.4541	up
Lmbn002737	C8H8O	3-Methylbenzaldehyde*	Others	Aldehyde compounds	620-23-5	1	14214.6	8785.96	13777.3	1.09506e+07	1.15648e+07	1.26644e+07	1.08609	0.00182609	956.547	9.90169	up
NK10251888	C8H18N4O2	NG,NG-Dimethyl-L-arginine*	Amino acids and derivatives	Amino acids and derivatives	30315-93-6	3	5.89988e+06	5.57851e+06	6.39463e+06	406289	428575	412673	1.08668	0.00181664	0.0698	-3.84063	down
Zmxp004480	C28H32O16	Chrysoeriol-7-O-gentiobioside	Flavonoids	Flavones	-	2	57441.9	14604.2	13629.5	452475	369393	387545	1.03313	0.000744028	14.1162	3.81928	up
mws1358	C6H6O2	Pyrocatechol	Phenolic acids	Phenolic acids	120-80-9	3	344587	346428	365338	48433.9	117001	65406.3	1.03364	0.00289162	0.218526	-2.19412	down
MWS3136	C8H8O4	4-Methoxysalicylic Acid	Phenolic acids	Phenolic acids	2237-36-7	3	141539	136348	148052	9	9	9	1.08723	0.000568272	6.33893e-05	-13.9454	down
MW0156055	C14H25N3O5	Pro-Val-Thr	Amino acids and derivatives	Amino acids and derivatives	-	3	2170.48	2742.45	8144.6	428230	465197	613952	1.07166	0.0126627	115.441	6.85102	up
mws0180	C7H6O4	2,5-Dihydroxybenzoic acid; Gentisic Acid*	Phenolic acids	Phenolic acids	490-79-9	2	9	9	9	2.38403e+06	1.76095e+06	2.49163e+06	1.08709	0.010434	245801	17.9071	up
mws0183	C7H6O4	3,4-Dihydroxybenzoic acid (Protocatechuic acid)*	Phenolic acids	Phenolic acids	99-50-3	2	9	9	9	2.38403e+06	1.76095e+06	2.49163e+06	1.08709	0.010434	245801	17.9071	up
mws1509	C13H10O3	Phenyl salicylate	Phenolic acids	Phenolic acids	118-55-8	3	382364	480757	394472	9	9	9	1.08715	0.00541672	2.14696e-05	-15.5073	down
Wbmn009702	C30H48O5	2,3,23-Trihydroxyurs-12-en-28-oic acid*	Terpenoids	Triterpene	-	2	1.26586e+06	1.28238e+06	1.31248e+06	75064.5	228819	82692.8	1.04367	0.000979457	0.100131	-3.32004	down
Wasn003817	C16H26O9	Glucosyl 5,8-dihydroxy-2,6-dimethylocta-2,6-dienoic acid	Others	Others	-	2	712505	635926	707236	141581	140712	86994.8	1.06825	9.67386e-05	0.179644	-2.47679	down
MW0139605	C24H26O6	Rotenonic acid, methyl ether	Organic acids	Organic acids	-	3	425661	356540	396942	17820.7	11490.4	19590	1.08093	0.00249707	0.0414718	-4.59172	down
mws0177	C5H4O3	2-Furoic acid	Organic acids	Organic acids	88-14-2	3	493998	596516	491763	181830	208308	155681	1.06682	0.00389729	0.344958	-1.53551	down
Wbsp000277	C32H54O2	7,20-Diethyl-3,7,11,16,20-pentamethylpentacyclo[13.8.0.03,12.06,11.016,21]tricos-1(23)-ene-8,19-diol	Terpenoids	Terpene	-	2	3.20134e+06	2.68916e+06	3.76209e+06	3.09449e+07	3.68813e+07	4.21483e+07	1.081	0.00875956	11.3933	3.51011	up
MW0054107	C14H28O2	12-Methyltridecanoic acid	Lipids	Free fatty acids	2724-57-4	3	136667	186661	139528	13763.2	27520.2	24142.4	1.05808	0.010818	0.141352	-2.82263	down
Layp006271	C27H28O14	5-Hydroxy-3',4',7-trimethoxyflavone malonyl glucoside	Flavonoids	Flavones	-	2	14872.5	8648.93	13256.5	442698	442425	504399	1.08261	0.00193982	37.7814	5.2396	up
pmb3002	C28H32O15	Chrysoeriol-7-O-rutinoside	Flavonoids	Flavones	-	2	6330	3154.15	4067.43	2.4624e+06	2.64158e+06	2.80221e+06	1.08501	0.00138743	583.415	9.18838	up
Lmhp008801	C23H42NO7P	LysoPE 18:3	Lipids	LPE	-	1	2.03639e+06	1.71996e+06	1.76114e+06	229367	155668	213988	1.07981	0.00250024	0.108568	-3.20333	down
MW0152550	C19H29N3O6	Leu-Tyr-Thr	Amino acids and derivatives	Amino acids and derivatives	-	3	3.43803e+06	3.15176e+06	2.95149e+06	19828.9	26078.5	26819.9	1.08621	0.00199058	0.00762239	-7.03554	down
pmb0374	C5H5N5	2-Aminopurine	Nucleotides and derivatives	Nucleotides and derivatives	452-06-2	2	9	9	9	4.94995e+06	5.32548e+06	9.85991e+06	1.0867	0.0510659	745753	19.5083	up
mws0341	C6H12O3	2-Hydroxyisocaproic acid	Organic acids	Organic acids	20312-37-2	3	289808	279164	303524	1.70977e+06	1.69579e+06	1.70493e+06	1.08685	1.72051e-07	5.85732	2.55024	up
Wbsp002116	C17H22N2O	Casuarinine I	Alkaloids	Alkaloids	-	2	2.39187e+06	2.3621e+06	2.70613e+06	91814.4	73023.9	82000	1.08606	0.00204448	0.0330879	-4.91755	down
mws0749	C7H6O3	4-Hydroxybenzoic acid	Phenolic acids	Phenolic acids	99-96-7	1	958680	1.27807e+06	1.03527e+06	3.14116e+06	3.25417e+06	3.32289e+06	1.07358	0.000233173	2.9701	1.57051	up
MWS201408	C9H14N2O7	Asp-Glu	Amino acids and derivatives	Amino acids and derivatives	6157-06-8	3	113358	105135	122950	3.97112e+06	3.80517e+06	3.93242e+06	1.08688	0.00015152	34.2919	5.0998	up
mws0214	C6H14O6	D-Sorbitol	Others	Saccharides	50-70-4	3	197222	148261	210629	40856.4	49502.1	48777.2	1.06991	0.0164653	0.250194	-1.99888	down
MW0153174	C20H31N5O6	Lys-Tyr-Gln	Amino acids and derivatives	Amino acids and derivatives	-	3	3.04815e+06	3.62379e+06	3.30331e+06	11534.8	25272.4	7331.72	1.07809	0.00249886	0.00442485	-7.82016	down
pmb0876	C21H44NO7P	LysoPE 16:0	Lipids	LPE	53862-35-4	1	2.05118e+06	2.46379e+06	2.53955e+06	9.54158e+06	1.16344e+07	1.04472e+07	1.07983	0.00359531	4.48268	2.16436	up
MW0106308	C7H14N2O4S	Cystathionine	Amino acids and derivatives	Amino acids and derivatives	61135-95-3	3	247313	270864	275149	27867.4	37497.7	29407.8	1.08281	0.000472897	0.119463	-3.06537	down
mws0601	C5H5NO2	Pyrrole-2-carboxylic acid	Organic acids	Organic acids	634-97-9	3	6601.95	5484.53	2015.79	74939.3	79515.4	84650.7	1.05442	0.000192539	16.9551	4.08365	up
mws1715	C10H13N5O3	Cordycepin (3'-Deoxyadenosine)	Nucleotides and derivatives	Nucleotides and derivatives	73-03-0	3	318213	279768	296650	758930	521373	909642	1.01462	0.0608677	2.44788	1.29153	up
MW0149667	C12H21N5O6	Gln-Gln-Gly	Amino acids and derivatives	Amino acids and derivatives	-	3	13384.2	59527.9	41919.9	5.92382e+06	7.13917e+06	6.65545e+06	1.07169	0.00287604	171.715	7.42388	up
MW0106999	C11H22N4O4	L-Glutaminyl-L-lysine	Amino acids and derivatives	Amino acids and derivatives	45234-03-5	3	2.70876e+07	2.50294e+07	2.1065e+07	11266.6	7083.59	1159.75	1.07332	0.00521077	0.000266595	-11.8731	down
mws0028	C8H8O4	Vanillic acid	Phenolic acids	Phenolic acids	121-34-6	3	9	9	9	1.56876e+06	1.69938e+06	1.7176e+06	1.08723	0.000794539	184657	17.4945	up
HJN086	C21H22O11	Eriodictyol-3'-O-glucoside	Flavonoids	Flavanones	-	2	5784.09	18171.9	11257.2	2.92979e+06	2.5247e+06	2.57314e+06	1.0793	0.00227516	227.972	7.83271	up
Lmsn002288	C21H28O14	1-O-Caffeoyl-(6-O-glucosyl)-β-D-glucose	Phenolic acids	Phenolic acids	-	3	36866.3	15531.2	10633.7	139667	149099	136472	1.02291	0.00113329	6.74646	2.75413	up
mws0913	C21H20O11	Kaempferol-3-O-galactoside (Trifolin)	Flavonoids	Flavonols	23627-87-4	1	40750.9	39994.7	30574.9	2.52437e+06	2.45788e+06	2.54014e+06	1.08617	8.12887e-05	67.5742	6.0784	up
Hmln002199	C23H22O13	Quercetin-3-O-(6''-O-acetyl)galactoside	Flavonoids	Flavonols	-	3	9	9	9	377315	388103	344706	1.08721	0.00124048	41115.7	15.3274	up
Lmhp001430	C10H14N2O4	Cyclo(Pro-Glu)	Amino acids and derivatives	Amino acids and derivatives	-	3	7.15631e+06	5.90026e+06	4.97674e+06	9	9	9	1.08711	0.0108616	1.49723e-06	-19.3493	down
MWStz294	C20H20N2O3	N-Feruloyltryptamine	Alkaloids	Plumerane	53905-13-8	2	9	9	9	58021.4	49610.8	48361.5	1.08715	0.00338682	5777.55	12.4962	up
MWS1933	C10H11NO3	N-(2-Methylbenzoyl)glycine	Amino acids and derivatives	Amino acids and derivatives	42013-20-7	3	186163	154518	153778	32524.8	24262.8	27064.7	1.07955	0.00432563	0.169584	-2.55993	down
MW0158490	C22H28N6O9	Tyr-His-Ser-Asp	Amino acids and derivatives	Amino acids and derivatives	-	3	2.81149e+07	3.04864e+07	3.05117e+07	3019.46	2330.78	4134.79	1.08648	0.000715227	0.000106438	-13.1977	down
pmb3075	C16H16O7	3-O-p-Coumaroylshikimic acid	Phenolic acids	Phenolic acids	-	3	14650.5	9023.2	6061.67	1.40293e+06	1.26753e+06	1.11405e+06	1.08099	0.0043865	127.273	6.99178	up
pme0368	C27H30O14	Apigenin-7-O-rutinoside (Isorhoifolin)	Flavonoids	Flavones	552-57-8	1	11398.4	20239.6	9756.72	5.26834e+06	3.35531e+06	5.69669e+06	1.08246	0.022111	345.946	8.4344	up
MW0154297	C27H22N2O7	Nap-Tyr-OH	Amino acids and derivatives	Amino acids and derivatives	-	3	7.77068e+06	8.63329e+06	7.79386e+06	142269	167590	139079	1.08664	0.00126983	0.0185528	-5.75222	down
Ysjp000560	C6H11NO3	6-Amino-2-oxohexanoic acid	Organic acids	Organic acids	10606-14-1	1	1.42085e+06	1.34927e+06	1.69148e+06	9	9	9	1.08717	0.00487414	6.05164e-06	-17.3342	down
pmf0248	C27H46O2	Delta-Tocopherol	Others	Vitamin	119-13-1	3	9607.17	13027.7	10561.4	3680.7	6069	4143.06	1.01097	0.0088624	0.418503	-1.25669	down
MWSmce346	C25H24O12	1,3-O-Dicaffeoylquinic Acid (Cynarin)	Phenolic acids	Phenolic acids	30964-13-7	1	14078.4	25563.3	34452.3	369606	447635	391232	1.06839	0.00235486	16.31	4.02768	up
Wafn011571	C18H32O3	alpha-Hydroxylinoleic acid*	Lipids	Free fatty acids	57818-44-7	1	228899	226786	198766	88533.2	94473.9	123341	1.0441	0.0013755	0.468099	-1.09511	down
MW0138670	C21H20O11	kaempferol 7-O-glucoside	Flavonoids	Flavones	-	3	68144.1	58236	66524.7	5.44186e+06	3.93434e+06	4.42234e+06	1.0859	0.00945076	71.5303	6.16048	up
MW0146029	C19H28N6O6	Asp-Arg-Phe	Amino acids and derivatives	Amino acids and derivatives	-	3	1.59993e+06	1.53398e+06	1.61814e+06	751266	562577	850115	1.03875	0.00575463	0.455373	-1.13488	down
MWS5164	C8H18N4O2	N,N'-Dimethylarginine;SDMA*	Amino acids and derivatives	Amino acids and derivatives	30344-00-4	3	5.58571e+06	5.44031e+06	5.50281e+06	398571	334549	372507	1.08644	4.11352e-06	0.0668908	-3.90205	down
pmc0066	C10H13N4O7P	2'-Deoxyinosine-5'-monophosphate	Nucleotides and derivatives	Nucleotides and derivatives	3393-18-8	3	1.26422e+07	1.24447e+07	1.36603e+07	28069136	3.1616e+07	3.88628e+07	1.0632	0.0231653	2.54336	1.34674	up
Wbsp001776	C17H25NO3	(1S,4S,6R,9S,15R)-15-hydroxy-6-methyl-13-azatetracyclo[11.3.1.01,9.04,9]heptadecane-2,8-dione	Alkaloids	Alkaloids	-	2	9	9	9	78745.6	138501	112391	1.08657	0.023896	12208.8	13.5756	up
Lmfn000797	C20H20O14	2,3-Di-O-Galloyl-β-D-Glucose	Phenolic acids	Phenolic acids	-	3	18269.6	16003.4	14940.1	28435.8	38697	44170.7	1.02422	0.0410889	2.26167	1.17739	up
mws0875	C5H10N2O3S	L-Cysteinyl-L-glycine	Amino acids and derivatives	Amino acids and derivatives	19246-18-5	3	24972	25064.1	27915.3	13632.7	8845.43	13853.3	1.01367	0.00402916	0.466078	-1.10136	down
Zmxn110201	C14H20O9	2,6-Dimethoxy-4-hydroxyphenol-1-O-ß-D-glucopyranoside	Others	Others	-	1	2.68475e+06	2.80632e+06	3.11616e+06	172230	188814	171719	1.08643	0.00223227	0.0618973	-4.01398	down
pmb0981	C10H14N5O7P	Adenosine 5'-monophosphate	Nucleotides and derivatives	Nucleotides and derivatives	61-19-8	3	655058	703672	671094	305680	283828	336185	1.07731	6.21645e-05	0.456046	-1.13275	down
Layp005773	C25H28O12	5,6,7,3',-Tetramethyl-4'-hydroxyflavone glucoside*	Flavonoids	Flavones	-	2	39182.2	55245.9	84037.8	582050	487668	608343	1.06581	0.00237775	9.4027	3.23307	up
MW0159079	C22H32N4O4	Val-Leu-Trp	Amino acids and derivatives	Amino acids and derivatives	-	3	10348.4	14179.1	8531.05	152054	162048	179859	1.08016	0.00199657	14.942	3.9013	up
Zmyn004676	C18H30O3	17-Hydroxylinolenic acid	Lipids	Free fatty acids	-	1	212033	188752	222169	57274.7	84433.3	55357.5	1.05582	0.000487926	0.316341	-1.66045	down
Lmmp005125	C16H14O4	Pinostrobin Chalcone	Flavonoids	Chalcones	18956-15-5	3	38088.6	27945.3	27544.7	552346	577530	651753	1.08391	0.00251267	19.0389	4.25088	up
Lmsn005333	C22H22O11	4-O-Galloyl-1-O-Cinnamoyl-β-D-glucose	Phenolic acids	Phenolic acids	-	3	5680.95	1308.48	2677.69	355603	264642	320897	1.06968	0.00710054	97.355	6.60518	up
pmp000413	C21H20O10	Genistein-8-C-glucoside	Flavonoids	Isoflavones	66026-80-0	3	65770.6	61667.8	73622.6	318023	290876	297603	1.08404	0.000234999	4.50859	2.17268	up
mws0250	C9H11NO3	L-Tyrosine	Amino acids and derivatives	Amino acids and derivatives	60-18-4	1	1.13045e+06	1.23978e+06	1.17854e+06	4.0435e+06	4.35313e+06	4.2958e+06	1.08559	0.000331895	3.57657	1.83858	up
mws0954	C20H32O3	5-Hydroxy-6,8,11,14-eicosatetraenoic acid	Lipids	Free fatty acids	70608-72-9	3	9	9	9	9856.86	8437.56	7276.98	1.08687	0.00758848	947.089	9.88736	up
MWSmce490	C8H8O4	2',4',6'-Trihydroxyacetophenone	Phenolic acids	Phenolic acids	480-66-0	3	24840.6	4028.13	18739.9	797214	752664	699710	1.04819	0.00094434	47.2517	5.56229	up
Wbsp006128	C30H46O6	8,19-Dihydroxy-20-(hydroxymethyl)-3,7,11,16,20-pentamethyl-22-oxopentacyclo[13.8.0.03,12.06,11.016,21]tricos-1(23)-ene-7-carboxylic acid	Terpenoids	Triterpene	-	1	8.38143e+06	7.32901e+06	5.97506e+06	121981	123180	111472	1.08589	0.00945915	0.0164457	-5.92615	down
pmp000579	C22H22O11	Diosmetin-7-O-galactoside	Flavonoids	Flavones	-	1	2.86415e+06	2.65023e+06	2.63505e+06	371890	492881	396707	1.08237	0.000119253	0.154793	-2.69158	down
Wbmp008021	C26H39NO7	(14-Ethyl-4,6,19-trimethoxy-9,11-dioxa-14-azaheptacyclo[10.7.2.12,5.01,13.03,8.08,12.016,20]docosan-21-yl)acetate	Alkaloids	Alkaloids	-	1	4.93956e+06	3.6833e+06	4.80557e+06	1.77741e+06	2.0492e+06	2.07812e+06	1.05209	0.0196056	0.439718	-1.18535	down
MW0144691	C24H35N7O5	Ala-Phe-His-Lys	Amino acids and derivatives	Amino acids and derivatives	-	3	1.68415e+07	1.52419e+07	15019591	85448.4	70939.9	67231.6	1.08676	0.00134471	0.00474746	-7.71863	down
Zmzn000079	C4H9O7P	D-Erythrose-4-phosphate	Others	Saccharides	585-18-2	3	21330.1	16118.7	15328.1	319933	321993	298265	1.08434	0.000339144	17.8145	4.15498	up
MW0157899	C23H22N2O7	Thr-Nap-OH	Amino acids and derivatives	Amino acids and derivatives	-	3	6454.92	1310.59	5322.39	389687	324151	305418	1.06127	0.00560945	77.8777	6.28314	up
Lmtn002565	C14H18O9	1-O-Vanilloyl-D-Glucose	Phenolic acids	Phenolic acids	-	2	419543	465435	1.20231e+06	8.42018e+06	8.70976e+06	9.27278e+06	1.05412	2.21619e-05	12.6493	3.66098	up
Zmdp000292	C7H16N4O2	Arginine methyl ester	Amino acids and derivatives	Amino acids and derivatives	-	3	5.62868e+06	5.3792e+06	6.39459e+06	1.86791e+06	2.01216e+06	2.09681e+06	1.07994	0.00470815	0.34345	-1.54183	down
MWS4525	C6H7N5O	6-O-methylguanine	Nucleotides and derivatives	Nucleotides and derivatives	20535-83-5	3	231221	163217	187154	462050	499341	407045	1.04894	0.00196403	2.35291	1.23445	up
MW0157738	C15H30N4O5	Thr-Lys-Val	Amino acids and derivatives	Amino acids and derivatives	-	3	9	9	9	2.51489e+06	2.27454e+06	2.34246e+06	1.08723	0.00090427	264144	18.011	up
Lmbn001467	C7H13NO3	5-Acetamidopentanoic Acid	Organic acids	Organic acids	1072-10-2	3	14070.9	9505.93	11057.6	57358.7	58848.1	57739.3	1.07668	0.000273197	5.02235	2.32836	up
MWSmce466	C8H8O2	4-Hydroxyacetophenone	Phenolic acids	Phenolic acids	99-93-4	3	131820	148891	147658	70398.1	64518.6	74021.8	1.0741	0.00137901	0.487753	-1.03578	down
mws1290	C30H26O13	Kaempferol-3-O-(6''-p-Coumaroyl)glucoside (Tiliroside)	Flavonoids	Flavonols	20316-62-5	2	103252	115143	140005	33684	24142.5	17496	1.05152	0.00572197	0.210163	-2.25042	down
MW0136833	C15H10O4	7,3'-Dihydroxyflavone	Flavonoids	Flavones	108238-40-0	3	19224.2	19264.1	10264.9	6.0986e+07	5.66238e+07	6.62268e+07	1.08578	0.00204697	3770.76	11.8806	up
MW0151094	C15H23N5O7	His-Thr-Glu	Amino acids and derivatives	Amino acids and derivatives	-	3	2.11409e+06	2.3848e+06	1.78237e+06	78967.2	60029.6	65779.7	1.08474	0.00726843	0.0326012	-4.93893	down
pme0436	C30H26O12	Procyanidin B3*	Tannins	Proanthocyanidins	23567-23-9	1	5611.47	4032.13	4336.76	7.94058e+06	6.99718e+06	7.39301e+06	1.0868	0.00134907	1597.3	10.6414	up
Lmyp004770	C30H26O14	Quercetin-3-O-(2''-O-p-Coumaroyl)glucoside	Flavonoids	Flavonols	-	3	126429	69041.4	94583.3	13892.3	15119.8	9596.39	1.06124	0.0358981	0.133108	-2.90933	down
MWSslk165	C28H32O15	Diosmetin-7-O-Neohesperidoside (Neodiosmin)*	Flavonoids	Flavones	38665-01-9	1	61835.3	58101.7	47332.3	850147	848195	619089	1.08163	0.0110643	13.8545	3.79228	up
mws1521	C13H18O7	Salicin	Phenolic acids	Phenolic acids	138-52-3	3	28851.6	25252.7	10194.6	664786	760056	817005	1.06953	0.00328549	34.866	5.12375	up
Hmtn001288	C9H10O4	Methyl 2,4-dihydroxyphenylacetate	Phenolic acids	Phenolic acids	67828-42-6	3	20433.8	18683.9	66211	223311	244486	217673	1.00996	0.00155073	6.5079	2.70219	up
Lmcn003163	C28H20O14	Epitheaflavic acid-3-O-Gallate	Flavonoids	Flavanols	34218-97-8	2	6336.38	11810.6	3370.81	344422	389563	374961	1.07017	0.000968597	51.5362	5.68751	up
MW0146178	C18H30N4O10	Asp-Leu-Ser-Glu	Amino acids and derivatives	Amino acids and derivatives	-	3	3.47062e+06	3.5889e+06	3.43428e+06	7189.51	3755.83	2069.85	1.08131	0.000175953	0.00124027	-9.65513	down
Lajp006634	C27H28O15	3',5'-dihydroxy-5,7,4'-trimethoxyflavone malonyl glucoside	Flavonoids	Flavones	-	1	25059.8	6461.43	15519.4	9.24038e+06	8.25985e+06	8.85481e+06	1.07916	0.00105225	560.26	9.12995	up
Zmhn002508	C21H28O12	4-p-Cumaroyl-rhamnosyl-(1→6)-D-glucose	Phenolic acids	Phenolic acids	-	2	284065	272438	271237	15527.2	15457.1	11271.2	1.08453	5.62997e-05	0.0510492	-4.29197	down
MW0139595	C22H20O6	Robustic acid	Organic acids	Organic acids	5307-59-5	3	50630.1	37608.9	28912.1	698659	1.08167e+06	1.06428e+06	1.07745	0.0181399	24.2816	4.60179	up
Lmqp000427	C6H11NO3	N-Methyl-Trans-4-Hydroxy-L-Proline	Amino acids and derivatives	Amino acids and derivatives	4252-82-8	2	1.55836e+07	1.55956e+07	1.49929e+07	187521	228432	199934	1.08685	0.000163104	0.0133389	-6.22821	down
Lmjp003402	C21H24O8	2'-Hydroxy-3,4,5,3',4',6'-hexameth-oxychalcone	Flavonoids	Chalcones	-	3	66398.1	126709	75280.2	276124	232946	254674	1.01755	0.00314812	2.84567	1.50877	up
NK10264324	C6H6O3	Phloroglucinol; 1,3,5-Benzenetriol	Phenolic acids	Phenolic acids	108-73-6	3	350948	189965	245334	2.996e+06	3.00187e+06	2.79842e+06	1.07575	1.40319e-05	11.1877	3.48384	up
MW0155324	C16H21N3O7	Phe-Ser-Asp	Amino acids and derivatives	Amino acids and derivatives	-	3	122024	141446	163158	452886	467045	501872	1.07567	7.99067e-05	3.33265	1.73667	up
mws1203	C8H8O	Phenylacetaldehyde	Phenolic acids	Phenolic acids	122-78-1	3	3186.99	1262.1	6600.16	134706	105628	134261	1.05231	0.00526544	33.9023	5.08331	up
MWSmce001	C9H8O4	5-Acetylsalicylic acid	Phenolic acids	Phenolic acids	13110-96-8	3	9	9	9	545290	463474	517008	1.08721	0.00221771	56510.1	15.7862	up
mad2394	C24H22O12	Sinapoyl-p-coumaroyltartaric acid	Phenolic acids	Phenolic acids	-	3	129056	127408	142133	41691	38950.9	34288.7	1.08108	0.000500854	0.288337	-1.79417	down
MW0009415	C8H8O2	Phenylacetic acid	Organic acids	Organic acids	103-82-2	3	8440.81	11129.6	8109.98	69330	70214.1	76627.4	1.08171	0.000296137	7.80957	2.96524	up
Ysjp002993	C17H26N2O	α-Obscurine	Alkaloids	Alkaloids	596-55-4	1	4.8678e+06	4.61252e+06	4.59188e+06	9	9	9	1.08724	0.000357654	1.91868e-06	-18.9915	down
Hmcp002298	C22H22O12	Limocitrin-3-O-arabinoside	Flavonoids	Flavonols	-	3	84611	78902.6	73437.9	210039	261288	189602	1.06548	0.020068	2.7893	1.4799	up
Hmpp003270	C21H20O11	Luteolin-4'-O-glucoside	Flavonoids	Flavones	6920-38-3	3	18497.4	54220.2	82383.1	5.0131e+06	4.03938e+06	3.95447e+06	1.06685	0.00610602	83.8614	6.38994	up
Lmdn006025	C15H12O6	2-Hydroxy-2,3-dihydrogenistein	Flavonoids	Isoflavones	-	3	32082	15389.2	7099.56	1.72865e+06	1.95242e+06	1.84904e+06	1.06962	0.00110512	101.338	6.66304	up
Wasn006732	C21H32O9	Dihydroabscisic Acid 4'-O-glucoside	Organic acids	Organic acids	-	2	3637.4	4318.73	3724.73	221770	217284	216097	1.08684	5.10443e-05	56.0875	5.80961	up
MWS04567g	C16H29N3O6S	S-hexyl-L-glutathione	Amino acids and derivatives	Amino acids and derivatives	24425-56-7	3	20979.4	19943.6	10150.4	127343	102650	124167	1.05574	0.00187226	6.93433	2.79376	up
pme2816	C20H28O2	4-Oxoretinol	Others	Vitamin	62702-55-0	3	9	9	9	293694	291499	178945	1.08666	0.0214204	28301.4	14.7886	up
MWS20194	C9H8O2	Cinnamic acid	Phenolic acids	Phenolic acids	140-10-3	3	41223	89995.7	70630.3	2.42395e+06	2.04367e+06	1.78949e+06	1.07637	0.00795198	30.999	4.95415	up
pme2954	C15H10O7	Quercetin	Flavonoids	Flavonols	117-39-5	3	24691.2	42298.1	23278.3	144387	158590	165909	1.05929	0.000137914	5.1944	2.37696	up
Lmgn001670	C7H6O3	Salicylic acid	Phenolic acids	Phenolic acids	69-72-7	2	276502	268602	288152	1.80055e+06	1.84282e+06	1.90015e+06	1.08687	0.000210655	6.65284	2.73397	up
MWS201398	C8H14N2O5	Hyp-Ser	Amino acids and derivatives	Amino acids and derivatives	-	3	182097	190178	173698	74486.7	94910.3	85837.6	1.06697	0.000280687	0.467485	-1.09701	down
pmp000127	C28H32O16	Chrysoeriol-6,8-di-C-glucoside	Flavonoids	Flavones	-	3	485179	487669	388542	898315	1.2874e+06	1.08176e+06	1.04287	0.0227528	2.4001	1.26309	up
pmp000191	C23H22O11	6''-O-Acetylgenistin	Flavonoids	Isoflavones	73566-30-0	3	22094.1	18298.4	22794.7	57901.7	77374.9	40879.8	1.01096	0.0678258	2.78785	1.47915	up
Wayn000884	C12H18O12	Citric acid glucoside	Organic acids	Organic acids	-	2	378163	355098	377939	173690	163577	162952	1.0843	0.000248023	0.450161	-1.15149	down
mws0582	C11H19N3O6S	S-(Methyl)glutathione	Amino acids and derivatives	Amino acids and derivatives	2922-56-7	3	513644	607851	577602	76703	112988	112507	1.07385	0.000997949	0.177858	-2.4912	down
MWSHY0190	C28H32O15	Diosmetin-7-O-rutinoside (Diosmin)*	Flavonoids	Flavones	520-27-4	1	34696.3	75932.9	35278.6	1.00622e+06	1.48706e+06	1.15512e+06	1.07132	0.0138576	25.0048	4.64413	up
Lmtn003598	C18H24O8	3-Prenyl-4-O-glucosyloxy-4-hydroxybenzoic acid	Phenolic acids	Phenolic acids	-	3	9	9	9	112072	96036.7	118079	1.08716	0.00364178	12081	13.5605	up
pmp000581	C23H22O11	Apigenin-7-O-(6''-acetyl)glucoside	Flavonoids	Flavones	72741-92-5	3	16061.7	17105.9	17946.7	108324	129525	118542	1.08511	0.00338814	6.97243	2.80166	up
Hmmn002544	C16H20O9	Ferulic acid-4-O-glucoside	Phenolic acids	Phenolic acids	117405-51-3	3	78809.5	184656	197902	741515	701377	726568	1.02138	0.00224665	4.70223	2.23335	up
Lmbp003825	C15H16O8	Skimmin (7-Hydroxycoumarin-7-O-glucoside)	Lignans and Coumarins	Coumarins	93-39-0	2	9	9	9	416165	437277	538838	1.08714	0.00659173	51565.9	15.6541	up
Lmgp004731	C21H20O10	Genistein-7-O-galactoside	Flavonoids	Isoflavones	-	3	992801	1.04736e+06	1.02722e+06	7.5455e+06	7.0636e+06	7.66323e+06	1.08678	0.000757199	7.26102	2.86017	up
MW0169987	C29H36O4	7-Hydroxycoumarinyl Arachidonate	Others	Others	161180-11-6	3	4237.18	4806.19	2508.62	70469	72898.4	74917.6	1.07752	1.7263e-05	18.8959	4.24	up
MWS5206	C9H10O4	4-Hydroxyphenyllactic Acid	Phenolic acids	Phenolic acids	306-23-0	3	9	9	9	46453.7	59371.5	60855.3	1.08704	0.00670958	6173.35	12.5918	up
Wbsp002008	C16H22N2O	Casuarinine J	Alkaloids	Alkaloids	-	2	1.67532e+06	1.28487e+06	1.4133e+06	56420.6	150648	15711.6	1.01187	0.00336262	0.0509388	-4.29509	down
mws0263	C5H7NO3	5-Oxo-L-Proline	Amino acids and derivatives	Amino acids and derivatives	98-79-3	1	7402.72	6653.44	2966.96	977515	1.16646e+06	981398	1.0805	0.00358762	183.596	7.52039	up
MWSmce203	C12H22O11	D-Cellobiose	Others	Saccharides	528-50-7	3	1.01301e+06	1.0155e+06	1.21465e+06	138564	187938	192296	1.07782	0.00346491	0.159967	-2.64415	down
pme0309	C8H8O5	3-O-Methylgallic Acid	Phenolic acids	Phenolic acids	3934-84-7	3	8848.17	7972.79	10072.7	19796.9	23512.4	30120.6	1.04714	0.0316392	2.73038	1.4491	up
MWSprf119	C32H50O4	3-acetylursolic acid	Terpenoids	Triterpene	7372-30-7	2	3.8085e+06	3.67614e+06	2.26156e+06	2.49064e+07	2.34706e+07	2.27206e+07	1.07194	2.46502e-05	7.2949	2.86689	up
mws0371	C22H32O2	Cis-4,7,10,13,16,19-Docosahexaenoic Acid	Lipids	Free fatty acids	6217-54-5	2	15971.7	12270.1	12444.5	6557.04	5330.72	4466.29	1.03979	0.00967582	0.401955	-1.31489	down
Zmyn004732	C18H30O3	2R-hydroxy-9Z,12Z,15Z-octadecatrienoic acid	Lipids	Free fatty acids	-	3	31294.6	43372.5	39967.8	15846.8	11852.2	12052.3	1.05316	0.012303	0.346764	-1.52797	down
MEDTN00717	C20H26O3	4-Oxoretinoic acid	Organic acids	Organic acids	64907-22-8	3	7.09017e+06	7.16148e+06	7.15592e+06	39623.5	11919.8	7421.75	1.07332	3.22617e-07	0.0027544	-8.50405	down
Wbsp000323	C29H44O4	lycomplanatum B	Terpenoids	Terpene	-	2	9	9	9	215656	239022	251388	1.08721	0.00197578	26150.6	14.6746	up
Lmzn001894	C21H18O12	Kaempferol-3-O-glucuronide	Flavonoids	Flavonols	22688-78-4	3	1216.96	3836.33	2193.91	47988.5	49655.6	45424.2	1.06279	3.05148e-05	19.7412	4.30314	up
Zmyp000878	C10H13N5O5	Crotonoside; 2-Hydroxyadenosine	Nucleotides and derivatives	Nucleotides and derivatives	1818-71-9	3	9	9	9	1.06816e+07	1.36648e+07	1.13038e+07	1.08718	0.00579604	1.32038e+06	20.3325	up
MW0107319	C11H18N4O3S	His-Met	Amino acids and derivatives	Amino acids and derivatives	2488-11-1	3	61058.6	44613.3	64132.7	7.15493e+06	7.98246e+06	6.6098e+06	1.08579	0.00305828	128.072	7.00081	up
Lmhp010099	C30H52NO7P	LysoPC 22:5	Lipids	LPC	-	3	9	9	9	28512.2	24795.5	29763.7	1.08715	0.00289206	3076.72	11.5872	up
Zmyn000083	C6H14O12P2	D-Glucose 1,6-bisphosphate	Others	Saccharides	10139-18-1	3	9	9	9	33414.3	32193.3	33879	1.08724	0.000229815	3684.69	11.8473	up
MWSHY0189	C21H20O10	Apigenin-7-O-glucoside(Cosmosiin)	Flavonoids	Flavones	578-74-5	1	927088	977329	857796	9.59937e+06	1.18396e+07	5.99792e+06	1.06965	0.040183	9.93296	3.31222	up
pmn001551	C21H22O9	Natsudaidain (3-Hydroxy-3',4',5,6,7,8-hexamethoxyflavone)	Flavonoids	Flavonols	35154-55-3	2	9	9	9	17973.7	18748.5	17851.4	1.08723	0.000238581	2021.24	10.981	up
Hmgp002148	C22H22O12	Nepetin-7-O-alloside*	Flavonoids	Flavones	-	2	511186	570437	368866	1.18662e+06	1.02506e+06	1.1676e+06	1.03457	0.00135112	2.32975	1.22018	up
MW0151089	C19H30N6O8	His-Ser-Val-Glu	Amino acids and derivatives	Amino acids and derivatives	-	3	76263.2	72952.5	86562.4	9	9	9	1.08717	0.00270819	0.000114514	-13.0922	down
Zmdp001718	C11H18N2O5S	γ-L-Glutamyl-S-allyl-L-cysteine	Amino acids and derivatives	Amino acids and derivatives	-	3	120040	135172	121929	537377	533378	452407	1.0821	0.00426016	4.0387	2.01389	up
pmb0751	C16H16O7	Trans-5-O-(p-Coumaroyl)shikimate	Phenolic acids	Phenolic acids	-	3	13706	11211.5	10098.3	3.18767e+06	8.69316e+06	2.55263e+06	1.07782	0.132899	412.198	8.6872	up
Wbsp003565	C20H31NO4	(+)-Acetylfawcettine	Alkaloids	Alkaloids	-	1	9	9	9	2.2075e+07	2.38575e+07	2.31384e+07	1.08724	0.000505321	2.55818e+06	21.2867	up
pmp000588	C25H24O14	Diosmetin-7-O-(6''-malonyl)glucoside	Flavonoids	Flavones	-	1	8246.58	11916.5	6912.51	205142	212265	154271	1.0789	0.00959786	21.1141	4.40014	up
pme3285	C15H14O5	Afzelechin (3,5,7,4'-Tetrahydroxyflavan)	Flavonoids	Flavanols	2545-00-8	3	15536.2	12673.7	11320.2	1.84624e+06	1.49233e+06	1.5452e+06	1.08603	0.00462258	123.545	6.9489	up
mws2104	C7H14O6	D-Pinitol	Others	Saccharides	10284-63-6	2	2.11726e+06	2.29714e+06	2.33731e+06	538798	618567	545070	1.084	0.000474683	0.252149	-1.98765	down
Lmyn003028	C19H28O11	Benzyl-β-gentiobioside	Phenolic acids	Phenolic acids	56775-64-5	2	131403	115803	104624	9	9	9	1.08714	0.00435654	7.67418e-05	-13.6696	down
Wagn011658	C31H58O14	1-Palmitoyl-Sn-Glycerol 3-O-Diglucoside	Lipids	Glycerol ester	-	1	177812	110030	140474	29116.7	21961.4	27403.6	1.06735	0.0259236	0.183233	-2.44825	down
Cmsp004086	C16H14O6	Dihydrokaempferide	Flavonoids	Flavanonols	137225-59-3	3	283755	291315	356729	2.01104e+07	19856091	2.11328e+07	1.08657	0.000362343	65.5713	6.03499	up
Wbsp001920	C18H29NO3	Lycopladine E	Alkaloids	Alkaloids	-	2	9	9	9	1.49221e+06	1.48689e+06	1.35808e+06	1.08723	0.000918761	160636	17.2934	up
Wagp005813	C25H28O12	5-Hydroxy-7,8,2',3'-Tetramethoxyflavone 5-Glucoside*	Flavonoids	Flavones	-	2	60441.1	74411.7	25173.3	540612	505395	450030	1.04442	0.000536742	9.34871	3.22477	up
MW0132601	C17H14O5	3-(3,4-dimethoxyphenyl)-7-hydroxy-4H-chromen-4-one	Flavonoids	Flavones	24160-14-3	3	9	9	9	3.58963e+06	2.508e+06	3.4106e+06	1.08709	0.0109701	352157	18.4259	up
pmb0628	C27H32O16	Eriodictyol-8-C-glucoside-4'-O-glucoside	Flavonoids	Flavanones	-	3	1.16807e+06	1.20032e+06	1.082e+06	9	9	9	1.08723	0.000941407	7.82522e-06	-16.9634	down
Ysp004645	C30H49N3O2	serratanine B	Alkaloids	Alkaloids	-	1	1.08396e+06	1.12925e+06	1.1282e+06	9	9	9	1.08724	0.000179458	8.08042e-06	-16.9171	down
pme0057	C4H9NO2S	L-Homocysteine	Amino acids and derivatives	Amino acids and derivatives	6027-13-0	3	120685	87422.5	91894.3	214417	261367	248643	1.05172	0.00176039	2.41474	1.27187	up
Wbsp001850	C16H22N2O	Lycoposerramine R	Alkaloids	Alkaloids	-	2	1.01926e+07	8.10691e+06	7.4439e+06	71913.4	70909.3	61926.9	1.08623	0.00933099	0.00795347	-6.9742	down
mws0005	C10H12N2	Tryptamine	Alkaloids	Plumerane	61-54-1	3	218709	171270	175974	35665.5	29522.4	26696.9	1.07871	0.00754247	0.162354	-2.62278	down
Wbsp003508	C18H28N2O	N-[(1R,4S,6R,8R,9R)-4-methyl-13-azatetracyclo[7.7.0.01,6.02,13]hexadec-2-en-8-yl]acetamide	Alkaloids	Alkaloids	-	1	2.46499e+06	2.09724e+06	1.9879e+06	9	9	9	1.08719	0.00433955	4.12206e-06	-17.8882	down
pmb0883	C23H48NO7P	LysoPE 18:0	Lipids	LPE	69747-55-3	3	11229.8	15182.4	17133.8	63134	68552.1	59999.8	1.07078	0.000179788	4.40192	2.13813	up
pmp000003	C16H12O7	Nepetin (5,7,3',4'-Tetrahydroxy-6-methoxyflavone)	Flavonoids	Flavones	520-11-6	3	41834	219096	48500.9	1.61573e+06	1.9219e+06	1.32161e+06	1.02442	0.00757174	15.7038	3.97304	up
Lmyp004407	C30H26O13	Kaempferol-3-O-(2''-p-Coumaroyl)galactoside	Flavonoids	Flavonols	-	3	238103	207426	229640	10399.3	15866.9	9767.47	1.08115	0.00123945	0.0533699	-4.22783	down
Wbjp000520	C6H11NO3	4-Hydroxypipecolic acid	Alkaloids	Alkaloids	14228-16-1	2	1.64378e+07	1.44708e+07	1.46864e+07	256153	207029	276428	1.08605	0.00171372	0.0162213	-5.94597	down
Lmwp003442	C21H20O11	Amoenin	Flavonoids	Flavonols	-	2	195218	196548	90156.2	2.5696e+06	2.4773e+06	2.94708e+06	1.06922	0.00207717	16.5877	4.05204	up
MW0120974	C9H7NO4	5,6-Dihydroxyindole-2-carboxylic acid	Alkaloids	Plumerane	4790-08-3	3	2.12274e+07	2.05319e+07	2.4854e+07	13672.4	1985.1	7042.37	1.07699	0.003624	0.000340771	-11.5189	down
Hmcp002187	C23H24O13	Limocitrin-3-O-galactoside	Flavonoids	Flavonols	-	3	424543	466284	511755	134415	51288.8	73793.2	1.03421	0.000421078	0.185014	-2.4343	down
mws2523	C12H23O14P	Trehalose 6-phosphate	Others	Saccharides	4484-88-2	3	513022	544975	527083	198278	204684	224928	1.08282	1.526e-05	0.396125	-1.33597	down
Zmgn001039	C9H17NO6S	S-Ribosyl-L-homocysteine	Amino acids and derivatives	Amino acids and derivatives	-	3	761177	839863	854876	281984	230512	237736	1.07929	0.000343872	0.30548	-1.71085	down
Wafn002874	C22H28O14	4-O-(4'-O-alpha-D-Glucopyranosyl)caffeoylquinic acid	Phenolic acids	Phenolic acids	1401352-62-2	2	9	9	9	36261.2	28779.1	40529.5	1.08694	0.00939393	3909.99	11.933	up
mws5038	C12H22O11	Isomaltulose	Others	Saccharides	13718-94-0	3	4.98433e+07	6.24887e+07	5.94224e+07	1.20136e+07	1.84723e+07	1.72705e+07	1.05903	0.00234561	0.27805	-1.84658	down
Lmbn007891	C18H34O4	Hydroxy ricinoleic acid	Lipids	Free fatty acids	-	3	9	9	9	734591	549730	520837	1.08704	0.0121575	66857.7	16.0288	up
Ysjp000616	C6H11NO3	L-Allysine	Amino acids and derivatives	Amino acids and derivatives	6665-12-9	1	1.61849e+06	1.5186e+06	1.56982e+06	9	9	9	1.08724	0.00033767	5.73626e-06	-17.4115	down
pmp000103	C60H50O24	Arecatannin A2	Tannins	Tannin	79763-29-4	1	9	9	9	1.85584e+06	994886	787576	1.08619	0.0656474	134752	17.0399	up
mws1299	C21H20O11	Luteolin-8-C-glucoside (Orientin)	Flavonoids	Flavones	28608-75-5	3	70935.1	15431.9	13328.9	565830	474075	564967	1.02662	0.000441411	16.0977	4.00878	up
Lmbn002644	C8H8O	4-Methylbenzaldehyde*	Others	Aldehyde compounds	104-87-0	1	11628	14052	15076.8	1.14006e+07	1.02233e+07	1.1216e+07	1.0869	0.00111617	805.753	9.65419	up
Wbsp001981	C17H32N2	(4as,5r,7s,8as)-1,7-dimethyl-5-[(2r)-piperidin-2-ylmethyl]-octahydro-2h-quinoline	Alkaloids	Alkaloids	-	2	1.09754e+06	982471	2.53834e+06	30973.1	5051.86	3047.29	1.04289	0.0927582	0.00846021	-6.88509	down
Lmjp002596	C26H28O16	Quercetin-3-O-sambubioside	Flavonoids	Flavonols	83048-35-5	3	22525.4	22521.9	25429.4	2.84771e+06	576727	2.14071e+06	1.0582	0.112082	78.9643	6.30313	up
Lmyn012331	C18H34O2	Petroselinic acid*	Lipids	Free fatty acids	593-39-5	1	1.47817e+06	1.301e+06	1.31123e+06	153234	147097	196895	1.08232	0.00124196	0.121559	-3.04027	down
Lmhp008688	C25H42NO7P	LysoPE 20:5	Lipids	LPE	-	3	5515.08	5868.75	2098.34	55245.4	53239.9	43850.3	1.04933	0.00275604	11.299	3.49813	up
Wbsp000037	C14H21NO2	1-[3-(4-methyl-6-oxocyclohex-1-en-1-yl)propyl]pyrrolidin-2-one	Others	Ketone compounds	-	2	150446	135558	119600	16920.5	26628.4	29260.3	1.06425	0.00232457	0.179508	-2.47788	down
MWSslk208	C20H30O2	Kaurenoic Acid	Terpenoids	Ditepenoids	6730-83-2	1	155420	113416	163365	43869.8	26475.8	34259.6	1.05224	0.0129238	0.242029	-2.04675	down
pma0680	C26H33N3O6	N1-Caffeoyl-N10-Feruloylspermidine	Alkaloids	Phenolamine	-	3	444494	409379	491067	8367.62	5738.66	9843.47	1.08343	0.00281509	0.0178073	-5.81139	down
pme2755	C8H15NO6	N-Acetyl-D-glucosamine	Others	Saccharides	7512-17-6	3	250895	290673	255049	36410.1	27625.4	47153.4	1.07313	0.000752916	0.139576	-2.84087	down
mws2105	C14H12O3	Benzyl salicylate	Phenolic acids	Phenolic acids	118-58-1	3	1.48324e+06	1.56832e+06	1.26385e+06	4.06946e+06	3.71435e+06	4.24685e+06	1.07562	0.000526735	2.78784	1.47915	up
MW0150353	C24H36N6O8	Gly-Glu-Gly-Phe-Lys	Amino acids and derivatives	Amino acids and derivatives	-	3	31050.2	9783.87	28492.2	780570	808937	542005	1.06128	0.0143824	30.7461	4.94233	up
Zayn006347	C16H10O8	3,3'-O-Dimethylellagic Acid	Tannins	Tannin	2239-88-5	2	452441	839832	553729	161636	169854	180749	1.04258	0.0615094	0.277486	-1.84951	down
MW0153221	C25H44N8O10	Lys-Gln-Ala-Gly-Asp-Val	Amino acids and derivatives	Amino acids and derivatives	80755-87-9	3	160181	105563	168590	17374.9	36675.2	22882.8	1.04141	0.0197292	0.177128	-2.49713	down
Lmhn002926	C13H12O7	p-Coumaroylmalic acid	Phenolic acids	Phenolic acids	-	3	7167.32	30145.7	26052.8	186791	192622	187042	1.01403	0.000944531	8.93945	3.16019	up
pmn001644	C23H20O14	Quercetin-3-O-(2''-O-acetyl)glucuronide	Flavonoids	Flavonols	-	3	8199.33	9463.12	5477.97	90425	99341.6	97150.7	1.07802	0.000156064	12.399	3.63215	up
pme0026	C6H14N2O2	L-Lysine	Amino acids and derivatives	Amino acids and derivatives	56-87-1	2	199205	148114	188303	2.54446e+06	2.68208e+06	3.02006e+06	1.08418	0.00273213	15.3963	3.94451	up
Lmdp004892	C24H22O14	Kaempferol-3-O-(6''-malonyl)galactoside*	Flavonoids	Flavonols	-	2	40078.9	47348.4	66186.4	911104	852238	775606	1.08078	0.00175156	16.5281	4.04685	up
pme2433	C4H11NO2	Diethanolamine	Alkaloids	Alkaloids	111-42-2	3	68882.5	43380	46562.3	226581	125975	236838	1.01493	0.0495824	3.71097	1.8918	up
HJN083	C26H34O11	Lariciresinol-4'-O-glucoside	Lignans and Coumarins	Lignans	143663-00-7	2	247158	308149	310380	34523.6	21811.8	22521.3	1.07715	0.00478927	0.0910913	-3.45654	down
pmn001642	C23H20O13	Kaempferol-3-O-(2''-O-acetyl)glucuronide	Flavonoids	Flavonols	-	2	10685.6	9590.41	22268.5	82859.3	76754.4	70996.3	1.04018	0.000343583	5.42044	2.43841	up
mws4175	C6H8O6	D-Glucurono-6,3-lactone	Others	Saccharides	32449-92-6	3	130616	127409	158523	31399.7	35270.3	23133.9	1.06908	0.00396727	0.215591	-2.21363	down
Hmbn005207	C30H48O4	3,23-Dihydroxyolean-12-en-28-oic acid (Hederagenin)	Terpenoids	Triterpene	465-99-6	2	1.06157e+06	1.08041e+06	988822	9	9	9	1.08724	0.000715201	8.62398e-06	-16.8232	down
mws1068	C15H10O6	Kaempferol (3,5,7,4'-Tetrahydroxyflavone)	Flavonoids	Flavonols	520-18-3	2	5056.41	7672.9	3256.58	84172.8	89045	90315.4	1.07115	1.10854e-05	16.4854	4.04311	up
MWS5173	C4H5N3O	Isocytosine	Nucleotides and derivatives	Nucleotides and derivatives	108-53-2	3	323891	321144	324306	126275	161914	100833	1.04345	0.00812767	0.401326	-1.31715	down
Zmzn002460	C11H8O2	1-Naphthoic acid	Organic acids	Organic acids	86-55-5	3	27461.1	24335.2	19985.5	155416	141313	120015	1.07729	0.00608445	5.80572	2.53747	up
pme3227	C27H30O14	Vitexin-2''-O-rhamnoside	Flavonoids	Flavones	64820-99-1	3	7811.54	48181.8	23013.5	506462	650202	701430	1.03653	0.00760907	23.5181	4.5557	up
pmd0153	C19H39O7P	LysoPA 16:0	Lipids	Glycerol ester	22002-85-3	3	17114.3	9698.59	10713.8	38822.4	72289.8	83372.9	1.02313	0.0558531	5.18258	2.37367	up
Zaxn006988	C20H30O2	Isopimaric acid	Terpenoids	Ditepenoids	5835-26-7	1	146109	140489	111822	30305	26749.2	25222.6	1.07874	0.00893947	0.206508	-2.27573	down
Wbsp000271	C29H46O5	lycomplanatum D	Terpenoids	Terpene	-	2	2.32725e+06	2.72333e+06	2.35755e+06	18125.6	136137	108049	1.02595	0.00154812	0.0354087	-4.81975	down
Wcsn010261	C24H32O4	1-(2,4,6-Trihydroxyphenyl)-6Z,9Z,12Z,15Z-octadecatetraen-1-one	Others	Others	-	1	112718	92204.6	104324	12045	15857.9	14069	1.08197	0.00348001	0.135723	-2.88126	down
HJN037	C8H8O5	4-O-Methylgallic Acid	Phenolic acids	Phenolic acids	4319-02-2	3	16903.5	28603.4	18636.4	49676.2	52704	51052.7	1.02234	0.0112113	2.39203	1.25824	up
Lmmn003323	C16H32O3	2-Hydroxyhexadecanoic acid	Organic acids	Organic acids	764-67-0	1	5.19687e+06	1.54536e+07	1.20728e+07	127818	97874.4	76492.3	1.07418	0.0698888	0.00923455	-6.75874	down
zjgp122321	C16H18O9	4-O-acetyl-3-O-caffeoyl-2-C-methyl-D-erythronate	Others	Others	-	1	17464.4	13269.3	7424.33	3.36399e+06	1.48301e+06	2.47706e+06	1.07791	0.0465696	191.94	7.58451	up
Wagn012030	C31H58O14	2-Palmitoyl-Sn-Glycerol 3-O-Diglucoside	Lipids	Glycerol ester	-	2	95903.9	113231	193670	29258.6	20552.6	36211.2	1.02502	0.0695306	0.213558	-2.2273	down
Lmhp009464	C22H44NO7P	LysoPE 17:1(2n isomer)	Lipids	LPE	-	3	74020.4	74674.1	84382.7	18328.4	17450.6	21358.8	1.08117	0.00131029	0.245146	-2.02829	down
Lmpp003930	C30H26O12	Apigenin-7-O-(6''-p-Coumaryl)glucoside	Flavonoids	Flavones	-	3	22114.6	7521.24	16524.2	4.85025e+06	2.39685e+06	8.74751e+06	1.07204	0.102675	346.503	8.43672	up
mws0346	C9H10O3	3-(3-Hydroxyphenyl)-propionic acid	Phenolic acids	Phenolic acids	621-54-5	2	5875.32	6487.57	5185.92	171896	163571	152428	1.08615	0.00123702	27.8022	4.79713	up
pme2125	C18H32O16	Raffinose	Others	Saccharides	512-69-6	3	780966	734170	755450	116824	121641	125265	1.08675	0.000309414	0.160192	-2.64213	down
pme2529	C6H12O5	1,5-Anhydro-D-glucitol	Others	Saccharides	154-58-5	3	1.52356e+06	1.67038e+06	1.51568e+06	151206	133683	172726	1.08463	0.000778199	0.0971663	-3.3634	down
mws0154	C7H10O5	Shikimic acid	Organic acids	Organic acids	138-59-0	3	346999	799192	858059	105404	122677	96373.3	1.02895	0.073688	0.161883	-2.62698	down
MW0107126	C2H4O3	Glycolic acid	Organic acids	Organic acids	79-14-1	3	1.0983e+06	1.33634e+06	975508	2.25925e+06	2.53539e+06	2.17922e+06	1.04565	0.00141984	2.04502	1.03212	up
mws1305	C12H11N5	6-Benzylaminopurine	Nucleotides and derivatives	Nucleotides and derivatives	1214-39-7	3	123254	124333	125064	5314.75	2372.21	1794.25	1.07156	3.41061e-06	0.0254426	-5.29661	down
mws1350	C9H10O4	Syringaldehyde; 4-Hydroxy-3,5-Dimethoxybenzaldehyde	Phenolic acids	Phenolic acids	134-96-3	3	122340	136300	129862	25047.3	27126.8	20923.2	1.08206	0.00026792	0.188151	-2.41004	down
pme0109	C10H13NO4	Methyldopa	Amino acids and derivatives	Amino acids and derivatives	555-30-6	3	486493	336381	284490	1.79959e+06	1.5845e+06	1.69591e+06	1.064	0.000107869	4.58747	2.1977	up
mws1595	C6H12O5	D-Fucose	Others	Saccharides	3615-37-0	3	176127	165008	187903	4057.32	5576.06	20153.9	1.03705	5.90257e-05	0.0563046	-4.1506	down
Yamp012546	C40H36N2O4	(6S,6aS)-9,11-diphenoxy-6,6a-diphenyl-2,3,5,5a,6,6a,11b,11c,12,12a-decahydro-1H-benzofuro[2',3':4,5]cyclopenta[1,2-d]pyrrolo[1,2-a]pyrimidin-5-ol	Alkaloids	Alkaloids	-	1	23693.7	22426.7	20734.4	7150.51	6532.85	6252.39	1.08278	0.0014463	0.298195	-1.74567	down
mws1189	C6H10O7	D-Galacturonic acid	Others	Saccharides	685-73-4	3	348322	364137	375727	91523.4	116505	117342	1.0768	2.65986e-05	0.299003	-1.74177	down
pme2651	C21H28N7O17P3	NADP (Nicotinamide adenine dinucleotide phosphate)	Nucleotides and derivatives	Nucleotides and derivatives	53-59-8	3	220008	198581	278957	22914.3	17843.5	23226.2	1.08054	0.0123606	0.0917273	-3.4465	down
MW0150892	C14H22N6O5	His-Gln-Ala	Amino acids and derivatives	Amino acids and derivatives	-	3	98622.4	141209	144359	1.65431e+06	1.74435e+06	1.71194e+06	1.08229	1.00473e-05	13.3023	3.7336	up
pmb0492	C34H37N3O6	N',N'',N'''-p-Coumaroyl-cinnamoyl-caffeoyl spermidine	Alkaloids	Phenolamine	-	3	960253	859254	844915	369597	346206	349788	1.08203	0.00347661	0.399933	-1.32217	down
mws1155	C6H14O6	D-Mannitol	Others	Saccharides	69-65-8	3	69010	62781.7	61314.4	13440.8	12223.9	14678.3	1.08357	0.00101431	0.208916	-2.259	down
Lmyn000160	C8H14O8	Mucic acid Dimethyl Ester	Phenolic acids	Phenolic acids	-	1	6.83052e+06	6.82108e+06	7.39539e+06	69886	135523	390190	1.0513	6.94098e-05	0.0282985	-5.14313	down
MWS20633g	C9H12NO6P	O-phosphate-L-tyrosine	Amino acids and derivatives	Amino acids and derivatives	21820-51-9	3	373574	314082	390504	72432.9	94799.6	85259.6	1.07652	0.00438713	0.234188	-2.09426	down
Zmhn001883	C14H18O9	Vanillic acid-4-O-glucoside	Phenolic acids	Phenolic acids	32142-31-7	3	22540.1	19275.6	14660.3	231387	238430	215934	1.0815	0.0003211	12.1423	3.60197	up
MWS0274	C9H10O3	DL-3-Phenyllactic acid*	Organic acids	Organic acids	828-01-3	2	15448.2	23662.3	18645.6	706078	689443	725531	1.08467	0.000116694	36.7243	5.19866	up
mws1167	C4H4O5	Oxalacetic acid	Organic acids	Organic acids	328-42-7	3	37760.7	12024.5	5325.07	237919	176593	202131	1.00157	0.00229191	11.1893	3.48404	up
MW0144787	C22H37N7O6	Ala-Val-Ala-His-Val	Amino acids and derivatives	Amino acids and derivatives	-	3	2.57394e+06	2.38979e+06	2.81639e+06	9	9	9	1.08721	0.00226127	3.47038e-06	-18.1365	down
MW0153602	C15H29N5O5S1	Met-Lys-Asn	Amino acids and derivatives	Amino acids and derivatives	-	3	34148.3	39740.4	38094.2	313894	275368	313468	1.08531	0.00202887	8.06132	3.01102	up
mws1397	C22H18O10	Epicatechin gallate	Flavonoids	Flavanols	1257-08-5	3	12101.3	8045.83	10986.5	28291.5	28974	27691.5	1.05653	0.00238833	2.72879	1.44826	up
pme1841	C5H14N2	Cadaverine	Alkaloids	Alkaloids	462-94-2	3	17699.3	23013	18860.3	73329.8	91299.1	76380.3	1.07536	0.00516814	4.04564	2.01637	up
MWS2430	C15H30O2	13-methylmyristic acid	Lipids	Free fatty acids	2485-71-4	1	999399	840218	910913	72246.9	60522.8	73379.4	1.08515	0.00275288	0.0749489	-3.73795	down
Wasn000528	C12H18O11	2-O-α-D-Glucopyranosyl-L-ascorbic acid	Others	Vitamin	129499-78-1	2	2.67741e+07	2.40897e+07	3.12856e+07	4.77457e+06	4.35044e+06	4.23198e+06	1.08255	0.00797894	0.162594	-2.62065	down
Ysjp000315	C6H11NO2	Pipecolic acid	Alkaloids	Piperidine alkaloids	535-75-1	1	1.26735e+06	1.22524e+06	1.16749e+06	6.76647e+06	6.83958e+06	6.22593e+06	1.0861	0.00103744	5.41846	2.43788	up
pmn001647	C45H38O18	Procyanidin C2	Tannins	Proanthocyanidins	37064-31-6	2	9	9	9	351203	379668	363343	1.08723	0.000510851	40526.4	15.3066	up
pma3724	C17H20O9	1-O-Feruloylquinic acid	Phenolic acids	Phenolic acids	-	3	60199.2	42998.4	38350.6	254461	198240	367907	1.05298	0.0431721	5.79738	2.5354	up
mws0045	C21H20O11	Quercetin-3-O-rhamnoside(Quercitrin)	Flavonoids	Flavonols	522-12-3	3	9	9	9	182144	145599	175683	1.08715	0.00447318	18645.4	14.1865	up
MW0157835	C27H41N9O11	Thr-Tyr-Asp-Arg-Asn	Amino acids and derivatives	Amino acids and derivatives	-	3	30082	26720.3	15923	970141	519212	409455	1.06601	0.0709803	26.1093	4.70649	up
MWSmce571	C8H11N	N-Methylbenzylamine	Alkaloids	Alkaloids	103-67-3	2	105641	145384	122475	6164.76	10479.4	21889.9	1.03653	0.00470929	0.10317	-3.2769	down
MW0151447	C21H33N7O8	Ile-His-Asn-Glu	Amino acids and derivatives	Amino acids and derivatives	-	3	1.35215e+06	1.31112e+06	1.30699e+06	50192.2	63925.5	57734.7	1.08615	4.50927e-05	0.043285	-4.52999	down
pmp001309	C21H20O12	6-Hydroxykaempferol-7-O-glucoside	Flavonoids	Flavonols	-	2	36182.5	32272.7	80379.1	2.53151e+07	3.06354e+07	3.51504e+07	1.08262	0.00867415	612.096	9.25761	up
HJN055	C21H24O10	Dihydrocharcone-4'-O-glucoside	Flavonoids	Chalcones	-	1	53618.7	33030.5	28091.9	1.76672e+06	1.62268e+06	1.75774e+06	1.08163	0.00057157	44.8588	5.48732	up
MW0152497	C27H40N6O10	Leu-Ser-Phe-Gln-Asp	Amino acids and derivatives	Amino acids and derivatives	-	3	1.98314e+06	2.20748e+06	2.56958e+06	9	9	9	1.08716	0.00569872	3.99396e-06	-17.9337	down
ML10197929	C4H9N3O2	Creatine	Organic acids	Organic acids	57-00-1	3	65328.8	67387.6	49042.5	33387.8	24197.6	27993.3	1.02121	0.0177927	0.470837	-1.0867	down
MWS0205	C4H6N4O3	Allantoin	Organic acids	Organic acids	97-59-6	3	20494.8	20038.4	26060.6	60282.5	55819.8	47376.2	1.05608	0.00484538	2.45486	1.29564	up
pme2289	C20H30O	Retinol (Vitamin A1)	Others	Vitamin	68-26-8	3	9	9	9	23190	17243	20778.2	1.08698	0.00709361	2267.08	11.1466	up
mws0267	C3H6O4	DL-Glyceric Acid	Organic acids	Organic acids	473-81-4	3	756138	714201	692262	142661	45160.2	157967	1.00615	0.000578471	0.159894	-2.64481	down
MW0155339	C23H26N4O5	Phe-Ser-Trp	Amino acids and derivatives	Amino acids and derivatives	-	3	7345.14	5148.39	6229.7	383587	337163	395312	1.08561	0.00232236	59.6084	5.89744	up
Lmmn003663	C14H18O9	5-Glucosyloxy-2-Hydroxybenzoic acid methyl ester	Phenolic acids	Phenolic acids	-	2	399080	578732	347281	8.29675e+06	7.7023e+06	7.60614e+06	1.08105	0.000293571	17.814	4.15494	up
mws0057	C21H22O11	Eriodictyol-7-O-glucoside	Flavonoids	Flavanones	38965-51-4	3	120694	43766.1	99254.4	691830	1.10541e+06	882956	1.04599	0.0183624	10.1633	3.34529	up
mws0362	C17H34O2	Heptadecanoic acid	Lipids	Free fatty acids	506-12-7	3	89323.1	133794	99326.8	276184	493832	417478	1.03337	0.0405206	3.68279	1.8808	up
mws0396	C18H34O2	Elaidic Acid*	Lipids	Free fatty acids	112-79-8	1	5.71541e+06	4.7086e+06	5.20566e+06	582975	540321	662941	1.08409	0.00352111	0.114285	-3.12929	down
pme2867	C7H11NO3	3-Methylcrotonyl-L-glycine	Amino acids and derivatives	Amino acids and derivatives	33008-07-0	3	8649.83	7623.97	22715.2	122210	125463	144831	1.04531	0.000331858	10.067	3.33157	up
MW0110745	C23H48NO5PS	2-Hexadecanoylthio-1-ethylphosphorylcholine	Organic acids	Organic acids	60793-01-3	3	17986.8	13429.7	11149.1	106599	118526	112224	1.07724	8.87426e-05	7.9254	2.98648	up
pmp001106	C27H30O15	Vitexin-2''-O-glucoside	Flavonoids	Flavones	61360-94-9	1	9	9	9	638771	685668	561900	1.08718	0.00327584	69864.4	16.0923	up
Zmzp000145	C9H20N2O2	Trimethyllysine	Amino acids and derivatives	Amino acids and derivatives	23284-33-5	1	7.64962e+06	7.02309e+06	6.97602e+06	484316	352186	370882	1.0845	0.000705663	0.0557716	-4.16433	down
MW0145752	C22H39N7O9	Asn-Gly-Glu-Val-Lys	Amino acids and derivatives	Amino acids and derivatives	-	3	21094.4	5494.65	6191.16	192735	258857	170898	1.04531	0.0149672	18.9898	4.24716	up
MW0112142	C18H32O15	2'-Fucosyl-D-lactose	Others	Saccharides	41263-94-9	3	6.54105e+06	9.3626e+06	7.65417e+06	1.53666e+06	2.17626e+06	1.98489e+06	1.0647	0.014724	0.241865	-2.04773	down
pma0791	C24H24O13	Naringenin-7-O-(6''-malonyl)glucoside	Flavonoids	Flavanones	-	3	50427.1	48289.1	38408.4	5.6973e+06	5.17038e+06	5.45368e+06	1.08649	0.00079055	119.026	6.89513	up
MW0150162	C20H30N6O10	Glu-Thr-His-Glu	Amino acids and derivatives	Amino acids and derivatives	-	3	528081	532425	487330	2.76932e+06	3.17037e+06	3.19133e+06	1.08522	0.00269123	5.89922	2.56052	up
MWStz091	C8H12N2O2	Cyclo(L-Ala-L-Pro)	Amino acids and derivatives	Amino acids and derivatives	36357-32-1	3	380032	230723	192732	89076.1	97331.5	89506.1	1.0097	0.0910813	0.343395	-1.54206	down
MW0151084	C21H38N8O6	His-Ser-Lys-Lys	Amino acids and derivatives	Amino acids and derivatives	-	3	9	9	9	1.00219e+06	471097	725760	1.08644	0.0410916	81446	16.3136	up
pmb0665	C27H30O16	Orientin-7-O-glucoside	Flavonoids	Flavones	-	2	9128.14	10991.4	10442.4	1.77567e+06	1.40999e+06	1.46426e+06	1.08653	0.00542937	152.147	7.24932	up
pmb0464	C16H27NO14	L-Aspartic acid-O-diglucoside	Amino acids and derivatives	Amino acids and derivatives	-	3	2.49097e+06	1.13924e+06	1.82405e+06	258609	374719	307226	1.04349	0.0601447	0.172444	-2.5358	down
pmn001421	C16H18O8	3-O-p-Coumaroylquinic acid*	Phenolic acids	Phenolic acids	87099-71-6	1	3809.27	1339.55	2481.47	1.16504e+06	855601	953758	1.08138	0.00841185	389.814	8.60664	up
mws5035	C15H22N2O3	L-Leucyl-L-phenylalanine	Amino acids and derivatives	Amino acids and derivatives	56217-82-4	3	180522	215952	172887	72191.5	95590.8	93008.2	1.0452	0.00571241	0.458041	-1.12645	down
HJN003	C17H22O10	1-O-Sinapoyl-β-D-glucose	Phenolic acids	Phenolic acids	-	3	9981.22	65951.6	13818.1	327546	419480	418253	1.00808	0.00143827	12.9835	3.6986	up
Waln011524	C26H54NO9P	1-(2,3-dihydroxypropoxy)-3-(((2-(dimethylamino)ethoxy)(hydroxy)phosphoryl)oxy)propan-2-yl palmitate	Lipids	LPE	-	2	11274.6	22065.8	18666.1	122367	111172	205081	1.05238	0.0474985	8.43393	3.0762	up
mws2623	C18H34O2	11-Octadecanoic acid(Vaccenic acid)*	Lipids	Free fatty acids	506-17-2	1	1.27464e+06	1.5393e+06	1.4825e+06	208815	156678	208709	1.08059	0.00299203	0.133646	-2.90351	down
Hmbp001276	C8H8O4	Gallacetophenone	Phenolic acids	Phenolic acids	528-21-2	3	67939.7	84167.8	86892.6	498685	974131	589685	1.06533	0.0527194	8.62971	3.10931	up
Lmgn002184	C7H10O5	2-Oxoheptanedionic acid*	Organic acids	Organic acids	17126-90-8	3	27155.1	28240.5	17778	792239	676992	984549	1.0814	0.0124511	33.5337	5.06754	up
pmp000172	C23H24O11	5,2'-Dihydroxy-7,8-dimethoxyflavone glycoside	Flavonoids	Flavones	-	1	67125.1	23302	7393.73	1.89828e+06	999219	1.46067e+06	1.03506	0.0313104	44.5525	5.47743	up
Hmgp002189	C22H22O11	Hispidulin-7-O-glucoside(Homoplantaginin)	Flavonoids	Flavones	17680-84-1	1	2.86971e+06	2.46969e+06	2.41097e+06	363497	564486	319434	1.06731	0.00088466	0.160949	-2.63532	down
pmn001534	C34H28O22	1,2,3,6-Tetra-O-galloyl-β-D-glucose	Phenolic acids	Phenolic acids	79886-50-3	3	8737.34	9636.41	5104.48	27651.3	34272	25571.2	1.03484	0.00532615	3.72662	1.89787	up
Lmmn002179	C14H18O8	Methylsalicylate-2-O-glucoside	Phenolic acids	Phenolic acids	10019-60-0	2	76800.6	75226.4	71817.3	181648	167964	134943	1.05744	0.0234657	2.1647	1.11416	up
pme2362	C8H8O3	Mandelic acid	Organic acids	Organic acids	90-64-2	3	111506	148931	116246	65718.9	69387.1	53123.9	1.026	0.0207989	0.499703	-1.00086	down
MW0158099	C26H33N7O4	Trp-Arg-Phe	Amino acids and derivatives	Amino acids and derivatives	-	3	6561.5	3550.6	4351.56	547564	531006	484219	1.08395	0.00131905	108.049	6.75555	up
Wmkp002590	C27H30O15	5,7-Dihydroxy-4-methoxyflavone-3-O-xylose-(1-6)-glucose	Flavonoids	Flavones	-	2	59011.1	27178.8	46963.2	9	9	9	1.08561	0.0410523	0.000202774	-12.2678	down
Lmdp003286	C21H20O12	Isohyperoside*	Flavonoids	Flavonols	35589-21-0	2	282919	268757	253483	3.71659e+06	4.96856e+06	6.16536e+06	1.08151	0.0220372	18.4442	4.2051	up
Wbsp000176	C18H24N2O2	Casuarinine B	Alkaloids	Alkaloids	-	2	9	9	9	4.95058e+06	4.93283e+06	6.21344e+06	1.08718	0.00618492	596179	19.1854	up
MW0105844	C13H24N4O6	Asp-Ala-Lys	Amino acids and derivatives	Amino acids and derivatives	-	3	9	9	9	1.20624e+06	1.02332e+06	926991	1.08714	0.00600365	116909	16.835	up
pme3163	C7H15O10P	D-Sedoheptuiose 7-phosphate	Others	Saccharides	2646-35-7	3	945584	903831	1.12127e+06	381908	486403	408345	1.05944	0.00553413	0.429751	-1.21843	down
Wasn003258	C12H22O8	Glucosyl 2-Hydroxy-4-Methylpentanoic Acid	Organic acids	Organic acids	-	2	44516.7	32747.6	36603.8	155181	142372	127431	1.07343	0.00201303	3.73225	1.90005	up
MW0147988	C19H35N9O8S	Cys-Asn-Ser-Ala-Arg	Amino acids and derivatives	Amino acids and derivatives	-	3	9	9	9	65974.7	12215	47607	1.07884	0.117229	4659.14	12.1858	up
Lssp210056	C21H20O12	Quercetin3-O-galactoside	Flavonoids	Flavonols	-	2	87953.8	59906.3	82963.8	3.29582e+07	1.52796e+07	3.21476e+07	1.08234	0.0435036	348.254	8.444	up
pme2743	C10H11NO3	N-Phenylacetylglycine	Amino acids and derivatives	Amino acids and derivatives	500-98-1	3	540208	468247	496147	70329	70109.9	81106.4	1.0848	0.00186064	0.147245	-2.76371	down
Hmhn003067	C15H18O8	Phenylpropionic acid-O-β-D-glucopyranoside	Phenolic acids	Phenolic acids	-	2	203724	36249.5	80348.3	1.35304e+06	2.41399e+06	1.70972e+06	1.0278	0.0287318	17.0976	4.09572	up
Hmcp001858	C26H28O14	Kaempferol-3-O-arabinoside-7-O-rhamnoside	Flavonoids	Flavonols	-	3	10222.8	19811.2	12474.9	1.03571e+06	824858	474386	1.07477	0.0429192	54.9285	5.77948	up
MWS201424	C10H19N3O4	Ile-Asn	Amino acids and derivatives	Amino acids and derivatives	59652-59-4	3	81856.2	107596	78464.7	22290.4	24238.4	18616.1	1.07049	0.0156521	0.243153	-2.04006	down
Lmsp004670	C27H30O15	Kaempferol-3-O-glucoside-7-O-rhamnoside	Flavonoids	Flavonols	2392-95-2	1	21649.3	33413.5	31078.7	8.90837e+06	7.28092e+06	8.36766e+06	1.08579	0.00342257	285.077	8.15521	up
mws0359	C15H30O2	Pentadecanoic Acid	Lipids	Free fatty acids	1002-84-2	3	976125	1.09032e+06	1.17004e+06	72571.1	74858	73422.1	1.08638	0.00311562	0.068238	-3.87328	down
Lmsp004166	C27H30O16	Quercetin-3-O-glucoside-7-O-rhamnoside*	Flavonoids	Flavonols	-	1	31837.9	31798.8	30265.9	2.33575e+06	2.73178e+06	1.63306e+06	1.08435	0.0206251	71.3567	6.15698	up
Lmjp002461	C27H30O16	Quercetin-3-O-neohesperidoside*	Flavonoids	Flavonols	29662-79-1	1	31837.9	31798.8	30265.9	2.33575e+06	2.73178e+06	1.63306e+06	1.08435	0.0206251	71.3567	6.15698	up
pmb3023	C21H22O11	Eriodictyol-8-C-glucoside	Flavonoids	Flavanones	1023271-51-3	3	88419.2	99210	88960.2	1.72878e+06	1.5549e+06	1.50443e+06	1.08638	0.0019883	17.3113	4.11364	up
Lmtn002796	C21H22O11	Aromadendrin-7-O-glucoside	Flavonoids	Flavanonols	28189-90-4	3	88419.2	99210	88960.2	1.72878e+06	1.5549e+06	1.50443e+06	1.08638	0.0019883	17.3113	4.11364	up
MW0145662	C22H36N8O7	Asn-Ala-Leu-Ala-His	Amino acids and derivatives	Amino acids and derivatives	-	3	6106.79	4273.32	4268.99	56038.4	56664.4	38474.8	1.07522	0.0159377	10.3199	3.36736	up
MW0155249	C30H46N6O10	Phe-Leu-Glu-Lys-Asp	Amino acids and derivatives	Amino acids and derivatives	-	3	93624.6	143948	105630	330266	320746	455267	1.04429	0.0187688	3.2234	1.68858	up
mws4174	C8H15NO6	N-Acetyl-D-mannosamine	Others	Saccharides	7772-94-3	3	145080	255841	118385	19794.2	21208	23307.7	1.05937	0.0690159	0.123838	-3.01347	down
MW0112809	C18H32O15	3'-Fucosyllactose	Others	Saccharides	41312-47-4	3	92578.1	79581.8	95598.6	2.96782e+06	4.33123e+06	5.42395e+06	1.0823	0.0280515	47.5167	5.57036	up
MWS201477	C8H16N2O5	Thr-Thr	Amino acids and derivatives	Amino acids and derivatives	-	3	181563	154092	165666	53369.6	42085.4	27095.1	1.04641	0.000334347	0.244454	-2.03236	down
Lmnp002762	C29H34O16	Cirsimaritin-8-C-[glucosyl-(1-2)]-glucoside	Flavonoids	Flavones	-	2	106354	47128.4	55887.2	688424	594713	377957	1.04376	0.0301641	7.93378	2.98801	up
Zmsp003273	C16H22N2	Lycodine	Alkaloids	Pyridine alkaloids	-	3	2.0909e+06	3.39458e+06	4.46706e+06	9	9	9	1.08659	0.0403108	2.71287e-06	-18.4917	down
pme1816	C16H18O9	Neochlorogenic acid (5-O-Caffeoylquinic acid)*	Phenolic acids	Phenolic acids	906-33-2	1	45635.3	5383.03	15433.1	6.9544e+06	8.92542e+06	7.78121e+06	1.06625	0.00522143	356.065	8.476	up
Wbwp009458	C20H22O6	(+)-Dehydrodiconiferyl alcohol	Lignans and Coumarins	Lignans	-	2	174997	200657	174624	57883.8	75072	75167.4	1.06591	0.000787562	0.378215	-1.40272	down
pma6640	C22H22O12	3'-O-Methyltricetin-7-O-glucoside	Flavonoids	Flavones	-	3	251536	276817	243066	640213	741944	425096	1.00413	0.0643889	2.34276	1.22821	up
Wbsp000322	C31H52O2	8(26),14(27)-onoceradiene-3β,21α-diol	Terpenoids	Terpene	-	2	9	9	9	326375	350012	349904	1.08724	0.000527636	38010.7	15.2141	up
Wcgn012576	C20H32O4	14-hydroxy-14-(hydroxymethyl)-5,9-dimethyltetracyclo[11.2.1.01,10.04,9]hexadecane-5-carboxylic acid	Terpenoids	Ditepenoids	-	1	506550	296809	518397	125431	100526	124921	1.04065	0.0444574	0.265463	-1.91342	down
mws1035	C33H40O19	Kaempferol-3-O-robinoside-7-O-rhamnoside (Robinin)	Flavonoids	Flavonols	301-19-9	1	7906.28	2938.42	8594.73	1.20207e+06	2.19449e+06	1.44892e+06	1.07696	0.0327037	249.261	7.96151	up
MW0149739	C22H40N6O8	Gln-Leu-Glu-Lys	Amino acids and derivatives	Amino acids and derivatives	-	3	12626.7	12357.4	18866.4	145528	105849	68572.1	1.05139	0.0524387	7.29635	2.86718	up
MW0154290	C31H24N2O6	Nap-Nap-OH	Amino acids and derivatives	Amino acids and derivatives	-	3	27008.9	18716.4	16320.5	251886	153847	191947	1.06956	0.0234066	9.63288	3.26797	up
Lmhp010908	C27H54NO7P	LysoPC 19:1	Lipids	LPC	-	3	27859.9	48011.8	31438.5	10710.8	11456	11166.5	1.04403	0.0577512	0.310626	-1.68675	down
mws1589	C18H32O16	D-Panose	Others	Saccharides	33401-87-5	3	236705	166278	176522	32173.7	39858.9	37301.1	1.07487	0.0182274	0.188667	-2.40608	down
Wbsp003367	C18H28N2O	N-[(1R,2R,13S,15R)-15-methyl-6-azatetracyclo[8.6.0.01,6.02,13]hexadec-10-en-11-yl]acetamide	Alkaloids	Alkaloids	-	1	268868	267732	220542	23960	18301.1	20057.4	1.08361	0.00434022	0.0823077	-3.60283	down
mws1316	C16H12O6	Hydroxygenkwanin	Flavonoids	Flavones	20243-59-8	2	2.53239e+06	3.09149e+06	2.16798e+06	638390	237775	549141	1.02101	0.00704599	0.182922	-2.4507	down
MW0149953	C18H28N4O12	Glu-Asp-Thr-Glu	Amino acids and derivatives	Amino acids and derivatives	-	3	219533	200212	217186	21152.1	29402.7	29654.3	1.08064	0.000165334	0.125931	-2.9893	down
Zmxp005470	C26H26O15	Tricin-7-O-(6''-O-malonyl)glucoside	Flavonoids	Flavones	-	1	59571.4	77976	88881.2	3.89835e+06	3.83092e+06	4.584e+06	1.08496	0.00351232	54.3803	5.76501	up
MW0156039	C23H27N3O6	Pro-Tyr-Tyr	Amino acids and derivatives	Amino acids and derivatives	-	3	183784	177809	153014	29798.2	33860.9	33743	1.08339	0.00395096	0.189275	-2.40144	down
MWS5209	C5H11NO2	N-Methyl-α-aminoisobutyric acid	Amino acids and derivatives	Amino acids and derivatives	2566-34-9	3	9	9	9	12482.6	35692.7	22960.5	1.08392	0.0716474	2634.66	11.3634	up
pmb2653	C24H42O20	DMelezitose O-rhamnoside	Others	Saccharides	-	3	3043.74	3884.05	594.684	28222.2	48112.3	55060.3	1.00818	0.0342349	17.4669	4.12656	up
pmb2507	C5H11O7P	2-Deoxyribose-1-phosphate	Nucleotides and derivatives	Nucleotides and derivatives	17210-42-3	3	120182	70171.2	43979.8	1.33433e+06	736491	1.44737e+06	1.05187	0.0370935	15.0136	3.9082	up
MW0110277	C15H23N5O4	Kyotorphin	Amino acids and derivatives	Amino acids and derivatives	70904-56-2	3	774881	332619	578439	44713.3	22541.5	27058.1	1.06083	0.0531509	0.0559409	-4.15995	down
pme0500	C18H32O16	D-Melezitose	Others	Saccharides	597-12-6	3	58959.5	66575.2	66204.4	14424.9	10072.8	18125.3	1.05954	0.000130697	0.222296	-2.16944	down
Hmpp002612	C27H30O16	Luteolin-7-O-gentiobioside	Flavonoids	Flavones	-	1	37812.7	48973.1	32577.6	250149	394650	493236	1.06439	0.0400396	9.5342	3.25311	up
pme3437	C10H12O5	Eudesmic acid (3,4,5-trimethoxybenzoic acid)	Phenolic acids	Phenolic acids	118-41-2	3	202827	226727	193634	29812.2	35970.4	51225	1.06701	0.000353322	0.187757	-2.41306	down
pmb1587	C13H18O2	4-Hydroxy-3,5-diisopropylbenzaldehyde	Phenolic acids	Phenolic acids	10537-86-7	3	9	9	9	93283.8	78631.4	111508	1.08701	0.00998194	10497.2	13.3577	up
MW0139516	C23H22O13	Quercetin 3-O-(6''-acetyl-glucoside)	Flavonoids	Flavonols	-	3	9	9	9	714763	517688	604703	1.0871	0.00855882	68042.7	16.0542	up
Hmhn002738	C5H4O3	3-Furoic acid	Organic acids	Organic acids	488-93-7	3	23459.3	26475.2	33479.4	75292	104893	69466.4	1.04121	0.029945	2.99293	1.58156	up
pmn001378	C26H32O11	Pinoresinol-4-O-glucoside	Lignans and Coumarins	Lignans	41607-20-9	3	21809.5	11681.2	8387.78	107719	104835	130883	1.05104	0.00187583	8.2008	3.03576	up
Zbjn003567	C28H38O18	1-O-rhamnose-3-O-glucoside-Caffeoyl Quinic Acid	Phenolic acids	Phenolic acids	-	2	9	9	9	27328	18889.3	26478.8	1.08678	0.0120433	2692.45	11.3947	up
Zbjn003801	C32H36O17	1-O-(6'-O-feruloyl)glucoside-3-O-Caffeoyl Quinic Acid	Phenolic acids	Phenolic acids	-	2	9	9	9	4711.69	3395.2	10493.5	1.08146	0.104852	688.904	9.42816	up
mws1292	C26H28O14	Isoschaftoside	Flavonoids	Flavones	52012-29-0	3	9198.57	16899.5	5893.5	106683	93249.5	42209	1.00495	0.0667156	7.56891	2.92009	up
MW0155342	C17H25N3O5	Phe-Ser-Val	Amino acids and derivatives	Amino acids and derivatives	-	3	9	9	9	29129.1	37007.7	44630.6	1.08678	0.014381	4102.5	12.0023	up
MW0157722	C19H34N6O9	Thr-Lys-Asn-Glu	Amino acids and derivatives	Amino acids and derivatives	-	3	66590.7	66039.8	65169	440461	369787	883029	1.05337	0.0900036	8.56057	3.09771	up
MW0159191	C18H27N3O6	Val-Thr-Tyr	Amino acids and derivatives	Amino acids and derivatives	-	3	772969	1.08079e+06	925359	273378	301913	334812	1.06533	0.0167121	0.32748	-1.61052	down
Wbsp000208	C40H34O15	2-[3-Methoxy-4-[[2-O,6-O-bis[(E)-3-(4-hydroxyphenyl)acryloyl]-β-D-glucopyranosyl]oxy]phenyl]-5,7-dihydroxy-4H-1-benzopyran-4-one	Others	Ketone compounds	-	2	4.34613e+06	1.19475e+07	1.2195e+07	28488.8	4735.47	9456.17	1.06873	0.066526	0.00149816	-9.3826	down
Hmhn000927	C12H16O8	Phloroglucinol-1-O-β-D-glucopyranoside	Phenolic acids	Phenolic acids	-	2	53107.3	47818.5	49511	275987	234631	209685	1.08073	0.0098378	4.78807	2.25945	up
MWStz205	C14H16N2O2	Cyclo(D-Phe-L-Pro)	Amino acids and derivatives	Amino acids and derivatives	26488-24-4	3	9	9	9	29490.2	23668.5	21445.1	1.08693	0.009182	2763.11	11.4321	up
Wbsp000963	C16H23NO4	Annotinidine E	Alkaloids	Alkaloids	-	2	8.74281e+06	8.25208e+06	8.38249e+06	47861.5	30470.4	22944.8	1.08407	0.000293756	0.00399083	-7.9691	down
