# Supplementary material for: Combined transcriptome and widely targeted metabolome analysis reveals the potential mechanism of HupA biosynthesis and antioxidant activity in Huperzia serrata
Source: Front Plant Sci. 2024 Jun 17;15:1411471. doi: 10.3389/fpls.2024.1411471 (PMC11215074; doi:10.3389/fpls.2024.1411471)
Supplement: Supplementary file 4 [file Table_3.xls]

## Sheet: Table S3 
>Diphasiastrum complanatum (Dicom.02G012000.1)
ATGGGGATAGAGGGAGAAGGTACCAGCAGTGTTGGTGCTGCCGTGGAAGGCAACCAATACTTGGGAGGCAAGTACGATGA
TGCCAAAATCAGTGTAGACACCATCACTGCTGCTTTGGAATGTGGCACGAGAAAGATGCAGGACTTCATGTGGCCCAAGG
ACGAAGAGCTGGAGGAAAGTGTTGCAGATCTGCCAGTTATAGATCTAGAGAAGCTGCGGAACGCAGGTGACGAGGAGCTG
GGACAGCTTCTCAAGGATCTGGCCAAAGCCTGCCAAGAGTGGGGCTTCATACGTCTTTTCAACCATGGACTGACCTCGGA
TCTGCTTCGCAGACTAGAAGAGCAGATGTGGCGACTGTTTTCGCTGCCAATTGAGGTGAAGAGGAACGCGCCTTGCCCTC
CCAAGCGTGAGATTGGGTTCTTTTCTGGGGCAGACGAGCACATCTTTGTCAAATTGATTTGGCATGAAGGCTTGCAGCTC
TTCTGCGATCCCAAATGTGTTGATGAGCACGCTGAGAAGTTCTGGCCTTGCGGAGGTGGCGAGGAATTCAAATCAGTAAT
AAAAGAATACATGAGAGCATCACAACACCTGGGATTGGAGCTCCTGCATTACCTCACAACTGCACTCAACCTCGACTCTA
GCAAATTCAAGACTCATTGTGAAGGTACCAATTCCTGCCTTCGACTCAACTACTATCCAATCTGCGAAAGGCCAGCAGAT
GCTCTCGGCCTCAATGCACATGCAGATGACGACGCACTAACCATCCTGTTCGAGGATCAAGTGGGTGGCTTGCAAGTCCT
GAAGGACAATAAGTGGTTTTCCATCCAGCCACAGCCCGACAGCCTGGTTGTGAACGTGGGAGACATTCTAGAGGTATGGA
GCAATAGCATCTATCCCAGCGTTGTACACAGAGTAGCTGTGAACAGCGAGAAGCGTCGGGTGTCAGCAGCACTTTTTCTA
TACCCAGAGCCAGAGAGTGTGATAGAGCCAGCCACAGAGCTGATAGATGCAGATCATCCAGCCAAGTTCAAGCAATTCTC
GTTCGAGGAGTATCGAATCTCGTTCTATGATGGCGAACTGATAGACAAAGCCAAGGCCAGGTTCAAGCTCATAGAACTCA
AAGGCTAA
>Huperzia asiatica (HaB02G0798)
ATGGTGTTATATTCATCCTCAGTCGTAGATGCAGCGACTGACGTTCCTGTTATTGATCTAGCAACTCTCCGTGAGGGAAACGAAGCTGAGATACAGAAGCTCTTCGTGGCTGCTAAAGAGTGGGGGTTCCTGCATGTCGCCAACCATGGCGTGCCTCATGAGCTGCTGAGAGAGATCGAAGAACACGCCCACCATACATTCGCTCTTCCGGATGAAACCAAGGAAAAGAATGCAACTCCGGCGGGAGGCTTCAACGGATACAACTACAGATCTGAACACACTGCTCATTGGATGCCTTGGGGCGAAGGTCTTCGGCTTCCACTGCAGCCACAGCGGATGGAGGAAATATTAACTAAGCTCTGGCCAAAGGGTAACGAGGCATTCAGTCGTGTTTCGAAG…
>Huperzia asiatica (HaB43G0296)
ATGGACGCTAACGATCTCGTTTCAAGCAAACATAAACTAGTGGACCTAACCAAATGGAAGCAGCTACCTGAAGCTTACAGGGAAGGAATCTCCAGATTCGTGAGGGAGACCCACAATCTGGGTCTCAAATTGCTCTCTCTTGTGACCCACAACCTTGGAATCGCACCCGTTGAGGAGTCTTGTGGTGACGTAGGAGTACTACTGTCTGCTAATGTTTATCCATCGTGCTCCCATCCTGAGCTTGTGATGGGATTGCGAGCCCACGCAGATCCAAACTTCCTGACCCTTTTGGTTCAGGATAAACCAGGCTTGCAAGTTCTCAAAGATGGTTGTTGGGTTATGGTCAAACCAATCGACGAGGCTGTTGTTGTCAATCTTGGAGACCAATTGGAGATCCTT…
>Huperzia asiatica (HaB12G0486)
ATGGCTGGCGATGGCAGTAGTGTCGATCATGTGCCAGTCATTGATTTTAAGAGGATCCAAGAAGGCGATCCTCAAGAGCGTGCTAATTTCTTCAAAGCCATTGATGAATGGGGATTTTGCCAGCTTGTCAATCATCAGCTCACACCAGGCGTGTTGAATCATGCCTTAGACCTCTGTCAAAATTTCTTCCAACTTCCTTTCTCCGAGAAACTACATTATTGTGCTCGCGATCCCAATAATCATACTGCATTTGGATACGGTAGAGTGATTCCCTTGACGGAAATTAATGGCAAGGCGGATTGGGCAGACATTTTGGCGATGAACGGTAACGATCTCGTTTCATCCAAAGAGAAACTAGTGGACTTGACTAAATGGAAACAGCTACTTGAAGCTTACAGG…
>Huperzia asiatica (HaA37G0391)
ATGGCATGCGCAGTAGCGGGATCTGCAGCAGGTACCGAACTTCACAATGAAAATCTGGATACTGTAAATCTTGCCATAGAATCTGGCGTCAGGAGGATGGATGAGTTCATCTGTCCTAAGGAAGAGGTGCCGGTGTACAGCGCGGTTGAGCTGCCTGTTGTCGATCTTGAGAAGCTGAGGAAGGCGAGCGGTGAGGAGTTGGGGGAACTGCTCAAGGATGTGGTGAAAATTTGCAAAGAGTGGGGATTCTTCCGGCTCCTCAACCACGGCGTGAGCTATGATATGCTTCGAAAACTGGAAGAGCAGACTGTGCGAGTGTTTTCGTTGCCAAGCGAGGTAAAAAAGAATGCGCCTCGCCCTCCGACACGTGAGGTTGGCTTCTACTCGGGAGCAGATGAT…
>Huperzia asiatica (HaA37G0384)
ATGGCATGCGCAGTAGCGGGATCTGCAGCAGGTACCGAACTTCACAATGAAAATCTGGATACTGTAAATCTTGCCATAGAATCTGGCGTCAGGAGGATGGATGAGTTCATCTGTCCTAAGGAAGAGGTGCCGGTGTACAGCGCGGTTGAGCTGCCTGTTGTCGATCTTGAGAAGCTGAGGAAGGCGAGCGGTGAGGAGTTGGGGGAACTGCTCAAGGATGTGGTGAAAATTTGCAAAGAGTGGGGATTCTTCCGGCTCCTCAACCACGGCGTGAGCTATGATATGCTTCGAAAACTGGAAGAGCAGACTGTGCGAGTGTTTTCGTTGCCAAGCGAGGTAAAAAAGAATGCGCCTCGCCCTCCGACACGTGAGGTTGGCTTCTACTCGGGAGCAGATGAT…
>Huperzia asiatica (HaB37G0426)
ATGGCATGCGCAGTAGCGGGATCTGCAGCAGGTACCGAACTTCACAATGAAAATCTGGATACTGTAAATATTGCCGTAGAATCTGGCGTCAGGAGGATGGATGACTTCATCTGGCCAAAGGAAGAGGTGCCGGTGTACAACGCGGTTGAGCTGCCTGTTGTTGATCTTGAGAAGCTGAGGAAGGCGAGCGGTGAGGAGTTAAGGGAATTGCTCAAGGATGTGGTGAAAATTTGCGAAGAATGGGGATTCTTCCGGCTCCTGAACCACGGCGTGAGCTATGATATGCTTCGAAAACTGGAAGAGCAGACTGTGCGAGTGTTTTCGTTGCCAAGCGAGGTAAAAAAGAATGCGTCTCGCCCACCGACACGTGAGGTTGGCTTCTACTCGGGAGCAGATGAT…
>Huperzia asiatica (HaB13G0350)
ATGGCAGTAGCGGTTGCTGCAGCAGGTACCGAGCTTCACAATGAAAATCTGGATACTGTAAATATTGCCGTAGAATCTGGCGTGAGGAGGATGAATGAGTTCATCTGGCCAAAGGAAGAGGTGCAGGTGGTGGACATGCTTGAGCTGCCTGTTGTCGATCTCGAGAAGCTGAGGAAGGCGAGCGCTGAGGAGTTGGGGGTTCTGCTCAAGGATCTGGCGAAAATTTGCGCTGAGTGGGGATTCTTCCGGCTCCTGAACCACGGTGTGAGCTATGATATGCTTCAAAAACTCGAAGAGCAGACTGTGCGACTGTTTTTGTTGCCAAGCGAGGTAAAAAAGAATGCGCCTCGCCCTCCGACACATGAAATTGGCTTCTTCTCGGGAGCAGATGGTTACGGC…
>Huperzia asiatica (HaA38G0340)
ATGGACGGTGTTAATTTCGCCATACAATCCGGCATCAGAAAGATGGATGAATTCATCTGGCCAAAGGAAGAGGTCCAGGTGGACGGCAGGGTTGAGCTGCCCGTTGTCGACCTTGAGAAGCTGAGAAAGGCCAACCCTGAGGAGTTGGGGAAGCTTCTTAAGGATCTGGTGAAAATTTGCGAAGAGTGGGGTTTTTTTCGGGTTGTGAACCACGGCATGAGCTATGACATGCTTCGAAAACTGGAATCGCAGACTTTGCGAATCTTTTCATTGCCAAGCGAGGTAAAAAAGAATGTGCCTACAGCTCGCAACTCCAAGTACGTTAACTACTCCTCTGGAGCAGATGCTCACGCCTTTCGGAAATTATGGTGGCAAGAAAGCTTTCAGCTTTTCTGTGAT…
> Diphasiastrum complanatum (Dicom.04G112900.1)
ATGAAGACACTCTCCATAGTGAGCTTACACTGTATCTTGCTCAGTGTTGGCTGCATCAACGTACTCTTCTGCAGCTGTGT
TGAGAGTGTATCGTATTTGAGAACCGTGGTGGATGGCAGTGCATCAGATTCTCCCACAGAGTCGCCGTGGAACTATGGTT
GTATAGACGGATTGAATGGGCCATCGCACTGGGGAAAGCTCTCACCTGAATGGGCAATCTGTGACCAAGGCAAGTCCCAG
TCACCCATCGTCATTCAAACAGGTGCGCTGGAGACATCAAATCAACTCGCACCGTTAAAATTGTTTCCGTCGGGAGCATC
GTTGCAAACAGACACCGCCACTGCGACCATCCAGAAGAACATTTTTAAGCTGAAAATTGGAGGATGGAGTCTGCTACTGG
ACAGTATCAGATACGACCTCGTCCAAATTCATTTTCACACTCCTGCTGAGCATCGTATTAATGGTGGAATATATGCATTG
GAGATGCAGCACGAATTCATCTCTGAAGTCGGCGACATTGCTATTATTGCAATCTTTTATAAATACGCCAAGAACAGTAA
TCCATACATCAGCCAGTACTTCAAGTACCTTCCTCAGCTGAAGAATGAGAACGTTTTCACAAACATAACCGTTCCAGTTC
ATCTGGCCCAAGAAGATTTGTACCCCTATTACCTGTACAAGGGATCGCTAGCACGACCACCTTGCACTGAGGGAGTCACC
TGGATCATAGCCCAAAACGTGAAATTGCTATCTCAAGCACAAGTGGAAGCTTTAAAAAGCATCACTAAGGGGAACAGTAA
TCGTCCTGCACAGCCCGTGAATGGAAGGAAAGTATTTGTTCCTGCTTACTGA
>Huperzia asiatica (HaB33G0667)
ATGGACACCTTCCAAGTAGCATGGGTTATGATTTTCTGCCATTTTCTGCTCACTTATGCCTATGCCCACCCACAAGATCAACTGCAGAAAAAGATCATCAGCTCAACTACAGATGATGCAGTTCATACCTCGGATGAAAGTGGCTGGAACTATGGCTGCAATGAAGATCGATGCGGTCCCTCTCACTGGGCTGAGCTTTCATCTAACTGGGATCTCTGCAAGAATGGCAAGCAACAATCTCCCATTAATATTGCAACATTTGAGGTTGTGGCAGATGAAGATTTGTTGCCTTTCCATCCCGTATGTGAGAATACTCCCAGCACCATCAATGCTAACTTCACCAATGATGGCCATAACTTTAAGATGCTCAGGCGAGGGGTAACAGTTGTCATAGAAAAC…
>Huperzia asiatica (HaB18G0379)
ATGAGCTCAGAAACTCTCTTACTCGCTATTTGCAGTTGCCTCATTCTTCTCTCCCGGACTACTACTGTGGAGGGTGGATCGTACCTGAGGACGAAGGTGGACGACAATGCGTGGGATTCTAGTGCAGATGCGCGTGCTGCTGCATGGAACTATGGATGTGTGGAGGGATTGAGTGGGCCATCACACTGGGGAGAGCTCTCATCCAACTGGGCAACTTGTAGTGAAGGAAAGTCGCAATCACCCATTCAAATTCAAACGGGTTTTCTCGAGTCATCAAACAAACTCGTGCCTTTTAATGTTTTCTCGTCGTCTGAATCGTCCTTGCCAACAAACATAGCCACTGCAACCATTCACAATCGCATTTTTCAGCTAAACATTGGAGGGTGGAGTATGTTACTT…
>Diphasiastrum complanatum (Dicom.03G079900.1)
ATGAATTTTCAAGCTGGGCAGTTGACACTCGTATGTGGGTTTTGTGTCCTTCTTGTTGGTGTGGGTAATCTATGGCTCTG
CATGCCAGAAGGATCCTCACAATGCTCCATGCCGGTGTTTTCCTGGAACAATGTCAGAAAATTGCTTCCCAGCAACAAAT
TTCCTGGCAGCATAGAACAACAGACAAATAGGGTGCCAAAAGAGAAGAGAGGCACTTATCCTCAACACGTATTGGATGCT
CTGACGTGGGATGAAATCCTCCTTGCTCGATCTGTTCTTCTCAATGCATCCTTGCTTGTAGAGGGAAGGCCAACTGTTCA
CAGTATCTCTTTAGACACACCAGAGAAGGAGGAGGTTCTCAAGTGGAAGCCGGGGCAGCCTGTTCAACCTAGAAGAGCTT
ATGCTGAAACAGTCCTATTTGGAGAAACGCACAAAATTGTAGTGGATTTAGTCACAGGAACTCTAGTCTCAGATGAAATC
CACCATGGTCCAGGCTACCCCTCTCTCTCCTTAGATGATATCTCGCTTGTAGAGACCCTCCCTTACAACTACCCCCCATT
TCTGCAATCTTTACGGGACAGAGGTTTGCCTATGTCAGATATTATCTGCTTGCCCATTTCTCCAGGGTGGTTTGGTATAC
CTGATGAGGAAGGTAAAAGGCTTCTCAAATCTCTTTGCTACAGCAGGAATGGCACTGTCAATATCTTCATGAGACCTGTG
GAGGGGATTGTCATGCTTATAGACCTGGACACGAAGCAAATTCTAGAATACATTGATGAGAAGAAGGTTCGGATTCCCAA
AGCAGAAGGCACAGACTATAGACTTCTGGCTCAAAAGCCTCCTCTCCTCAAATCATTGAATCCTATCTCATTAGAGCAAC
CCCTTGGTCCAAGCTTCAAAGTGGACGGCAATTTGGTGAGGTGGGCTAATTGGGAGTTTCATGTTCGCCCTGATCCCAGA
GCGGGGGTAATAGTCTCTCAGGCAGTGTTCCATGACCCAGAAACAGGGCATGGTCGAAGTGTTCTTTACCAAGGATTTGC
TTCCGAGCTCTTTGTTCCGTACATGGATCCTGCAGAAGGATGGTACTTCAAAACATACATGGATGCTGGAGAATATGGCT
TAGGAGTGTTGGCCATGTCTTTGGAACCCCTTAATGATTGCCCAAGAAATGCACACTATTTTGATGCCGTCTTTGCTGGG
GCCGATGGTAATCCATACATGACGCCAAGAATACTCTGTGTATTCGAGAGTTATGCTAGTGACATCGCTTGGCGACATTC
GGAGTCTCTTGTTCAAGATTCTGCGATTCGTGAGGTGCGACCAAAAGTTACATTGGTGGTCCGAATTGTTGGATCTGTGG
GGAACTATGACTACATTCTTGACTGGGAGTTTCAGACAGATGGTGTTCTTCGAGTGAAGGTTGGAATGAGTGGTTTGTTA
ATGGTAGAGGCCACCTCTGTTGATTCCATTGAAAAGAACAAGGTAGGTGATTTGCATGGGACACTGGTTGCAGAAAACAC
AATAGGTGTGTTTCATGACCATTTCATCAATTTCCATCTGGATCTTGACGTTGATGGGCTGGCAAATACTTTCATCAAGA
AGGTGTTAAAAAGAAGAAATGTTGCCAACAATGAGTCACCAAGAAAGAGCTACTGGACAACTGAAAATCAAGTTGCCGAA
ACTGAGAATGATGCTAAAATTAGATTAAAATCTTTTGAACCTTCAGAATTTCATATTGTAAATTCAGAAAAGAGGACTAG
GCTTGGTAACCCTGTTGGTTATCGGCTTATTCCTGGATTCACGGCAGACAGTTTGCTTTCATCAGATGATCCACCTCAGC
AACGTGCAGCCTTCATAGATAATCAGATTTGGGTAACTCCATACAACAGGAGTGAATTATGGGCTGGTGGGCAGTTTGTC
TATCAAAGCCATGACAATGATAATCTTGCTGTTTGGTCTAACAGGAATCGGCCAATTGAAGGAACGGATATTGTTTTGTG
GCATACAATGGGTTTCCATCATGTTCCATGTCAAGAGGATTTTCCAATAATGCCAACATTGACAGGAAGCTTTCAGCTGA
AGCCAACTAATTTTTTTGAGCGGAATCCCATTCTTAAAACTCAGCCAAATTATCCCTCTGAGCTTCCAAAGTGTTCAATT
GACCTTGTTGATAGCTAG
>Huperzia asiatica (HaB11G0877)
ATGAGTAGTTTCCATGGTGGGCATTTGGTGTGCTTCTCTGGGTTTTGTATCCTTCTGCTTGGTGTTGCCAATCTATGGCTTTGCATTCCAGCAGGATTCTCTGAATGCTCCATTCCAGCATTTCCATGGAATATTACTGTCACAAGATTTCTTCCCAGCACCCAATCCCCAGGCCTCAGCAGAGAACAGCAGCACACAAATAGGGTGTCAATAGACAAGCAGCCATTCCATTCTCCCCAATACGGACACCCATTGGATCCGTTAACGTGGGATGAAATCCTCCTTGCACGCTCTGTTCTACTCAATTCGTCCTTACTTACAGAGGGCCATCCAACAGTACACATCATCACTCTAGAAACACCAGAGAAGGAGGAAGTACTCAACTGGAAGCCTGGCCAA…
>Diphasiastrum complanatum (Dicom.04G001200.1)
ATGGCGGTGTTGTGGGCGGCAGTAGTTGTATTGATAACAATATTGGCATTGTTTCTGCGGAAATGGAGAAATCAGGGCAA
CGACGTAAAAGGATTGCCTAAAGGTTGTGTGGGATTACCGTGGGTGGGAGAGACGATGGAGTTCATGTCTTACTTCTCCA
GCTCCGATCCCGAACCTTTCGTGAACAAGCGCGTCGCCAAGTATGGAAAGGTTTTCAAGTCTCATCTGTTTGGAAAACCC
ACAATCATATCCGCCGATGCGGAATTCAACAAGTTTGTGATGCAGAACGACCAGAAGCTTTTCAACATGGGCTACCCCAC
CTCCTTTACTGAGATTCTAGGTACCTATGACATGATAATGGTTAACGGTGAGCTGCACAAAAAGATGCGCGGGTATGCCA
TGACCTTCTTGAATTCCAAAAAGTTACAGGACTACCTGCTCAACGACATTGATAGCTATGCGCTGCTGGTCCTGAGCACC
TGGAAAGGCCGGGTGGTGAACGTTCAAGATGAAGCTAGAGCTTATACGTTTCGTGTGGTGGCGAAGCAGCTCATCAGTTT
TGGCCCTGGAGAAGAGTGTGACAGTCTCATGAAGGAGTACTATCATCTGTTGGACGGCATATTTTCTATTCCGCTTAAAA
TTCCTGGCTCCACTTACGCAAAGGCAGTGCAGGCTCGGGGGAGAATTTTAAAGAGACTCACCCAAGTGATTGATTCAAGA
AAAAGCCTTGAAGAAGACAATCACAAGGACTTACTCGCAACTGTGTTCAGTACTGAGATGCGGCCTGAGGATAGGATGAC
TAACGAGCAGATCATGGATTACTTTCTTGGATTGCTCTGGGGTGGACATGTTTCCACAGCAACAGCTGTTCTTTTCGCGA
TCGCATTCTTGACCGACAGCCCAAAGGCTTTAAACCAGCTGAGAGAAGAAAACTTGGCTATTAAAAGAAACCGAAAGGGG
GAAAGACTGTCATGGGATGACTACAAGAATAGCATGCCTTTTACATTGCACGTTATCTATGAGACGCTCAGACTTACAAA
CGTCAGTCATGGATTATACCGCACACCAATAGAGGACATTCAGTATCAAGGTTACACTATCCCAAAAGGATGGACTGTGC
TGGCTTACGCCCGTGCGGTGCACCTTGATGGAGATATCTACGAAGACCCTTTGGCGTTCAACCCATGGCGCTGGAAGACC
ATGTCTCCGACCATCAACAGCTTCATGGTATTTGGAGGAGGGCCCAGACAATGCGCAGGATACGAGCTGGCAAAGCTAGA
AATCGCAGTGTTCCTTCATCATCTTGTGACCAAATTCAGCTGGAAGCCAGTTGAGCAAGACAAAAAGGTGTACTTTCCGA
CAGTCAGGATGAACAAGGGATTGCCGATCGTGGTGGAGGACTTGAAGCTACGGACTAGCTAG
>Diphasiastrum complanatum (Dicom.04G086600.2)
ATGGGTGCATTTGGCAACGGGAGTATGTTGGAATTGGGCACTTTGATTGGCGGAAGCCATGTAGGGCCTTCACAGTTTGA
TTACTTACTTACTCTTATCAGAAGTAAAGGAGAATTGCCCGCTTTCATATCGTTACCTGTGGCTATGGTTGGGATTCCTC
CCCTTTTCATTGTTGTAGGCTTTGCCGTCGGATTCGTCTTCCTCTCGGTTTTTTTTCTTTTTAAGCAGCGATCTCAGTCC
ACTGTTTCTGTTCAAACTTCAATAGAAAAGTTGACACTAGAAGTTCCCGAAGCTACAGAGTTTGAAGATGGTAGTCGAAA
GCAGGTGACAGTATTTTTTGGAACTCAGACAGGCACATCAGAAAATTTTGCGAAGGCCTTTGCAGAAGAAGGCAAGGCTA
GATACGCTAACAAGGTTGGATTCAAGGTTGTTGATGTGGACTTATATGCAGCTGACAATGAGCAATACGAGCAGAAGCTG
AAAAAGGAGAGCTTGGCCGTGTTTATGCTTGCAACATATGGTGATGGAGAGCCAACTGATAACGCTGCCAGGTTCTACAA
ATGGTTGGTGGAGGAGGAAAATGAAAAAACCAATTGGTTTTCGGCACTCAATTATGCTGTCTTTGCACTGGGAAATAGAC
AATATGAGCATTTTAACAAGGTCGGCCTGATAGTTGATGCAGCTCTTACCAGACAAGGTGCCAAGCGCTTGGTTGCTTGC
GGCCTTGGTGACGATGACAAGTGCATAGAGGATGATTTTAGTGCTTGGCTGGAGCAGTTGTGGCCAGAACTTGATCTTCT
CTTACGTGATACCGATATGGATGCCTCTCCTGCTACTCCTTATATAGCTGCAATCCCAGAATACCGTGTTATGTTTCACG
AACAGAGTTCTAGCCCATATCTTCCTGAAGCTGCAGATAACTATGGTGAAAGCCTGTATGATGCCGCCAACCCTTGCAGT
GCAAATGTGGCAGTTCGCAGGGAGCTTCACACTCCTCTTTCTGATCGCTCATGTACTCATCTGGAGTTTGACATATCAAA
CACAGCCCTAGCGTACGAAACTGGTGACCACGTTGGAGTTTTTGCAGAAAACATGTCCGAGGTAGTGCAGGAGGCAGGAA
GGCTTCTTGGTCTTCCTTTGAATACTGTATTCTCTCTCCATGAAGATCATGAAGATGGCAGACCTTTAGCTGGTGCTGCA
GGATCTCTTCCTTCTCCTTTTCCTAGTCCATTGACTTTACAAACAGCTCTTGCTCGCTATGCTGATTTGTTGAGTCCTCC
TCGCAAGGCTGTGCTTGCTGTACTAGCATCATGTGCCTCCGATCCCGTAGAAGCAGAGCGTTTGAGGCATCTGTCCTCGT
CAAAGGGCAAGGACGATTATGCAGTTTATATCTCTGAAACTCAAAGAAGTTTGCTGGAAGTCATCTCAGAATTTCCATCC
GTAAAGCTACCTCTTGGAATATTTTTTGCTGCAGTTGCCCCACGCCTCCAGCCTCGTTTCTATTCTATCTCTTCCTCTCC
AAAGCTTGCACCTTCAAGGATTCACGTCTCTTGTGCTTTGGTTCATGGACGCACTCCCACTGGTCGTATTCATCGCGGTG
TTTGCTCCACATGGATGAAGAACTCCACTCCTGGAGATGGAGCAATGAACATGTGCAGTTCAGCACCTATATTTGTCCGA
AAATCCAATTTCAAGCTTCCTTCCGACCCAGCAGTTCCCATTGTGATGATTGGACCTGGGACAGGCTTAGCCCCATTCAG
AGCCTTTTTACAGGAAAGATCTTCAATTCAAGACTCAGGTACAATGGTTGGAACTGCAGTCTTGTTCTTTGGATGCCGAA
GTCGAGAGCAGGACTTCATTTATAAAGAGGAGCTAAGTGCCTACGTGGAAAAGGGAACTGTAACTGATCTCATAGTAGCA
TTCTCGCGCGAGGGGCCAGCAAAGGAATATGTCCAGGATAAAATGATAGAACAGGCAAGTACCCTATGGAAGCTCATCTC
GAGTGGTGCATACGTCTATGTTTGTGGTGATGCTAAAGGCATGGCCAAGGACGTGCATAGAGCACTACACATGATCGTTC
AAGAGCAAGGACTTCTAAATGAGATCGATGCAGAGGCCCTAGTAAACAAGATGCAGATGGATGGACGATATCTAAGAGAT
GTTTGGTGA
>Diphasiastrum complanatum (Dicom.23G048000.2)
ATGAAGATTTCGATCCAAGCACAAGGTAGCCGAGCTGTTGGTAACGGCGTTTTCAATGCTGCTGCCATATCTATTTTCCT
GATTTCAATTACATGGATTTGGTTTTGGGCGTATAGAAGAAAGCATTGCAGCATCGTGGGGCCTAAGGCATGGCCTCTGT
TTGGATCCGCACTAGAGATGATTCATAACTTTGACCACTTACATGATTGGCTGCTCGTTTACTTCAGGAAGACCAAAACA
ATAAATATTGCCATGCCCTCAAGCACGTACACGTACACGGTTGATCCTGTGCTTGTTGAGCATATTTTGAAGACTAATTT
CTCAAATTATCCGAAGGGAAAAGGTTTCTACGAGAAAATGGAGGTGCTTCTGGGAGATGGTATTTTCAACTCAGACGATG
AAATATGGAAAAGACAACGGAAGACAGCCAGCTTCGAGTTTTCTTCCAAAATCCTTCGAGACTTTAGCACGGTTGTCTTC
AGACGACATGCTCTACGACTTGGCCAGATCGTAGCACACTCGGCGGATACCAGGGAGCCTATCGAAATGCAGGACTTGTT
CTCAAGGCTTACATTAGACTCCATATGCAAAGTTGGCTTTGGAGTTGAGCTCGGGGTCCTCGCTTCCGCACTCCCAGATA
ATCCTTTTGCAAAAGCTTTTGACAATGCTAACGTGATAGTCACCATGAGGTTCTTCGACCCCTTCTGGAAATTGAAGAGG
CTTCTCAACGTCGGTCTGGAGGCATCGCTTAAAAAAAGTGCAAAAGAGATTGATAAGTTCATTTACAAAGTAATACACAG
CAGAAGATCCGAAATACAGGCTAGCCGTGCATGTGGGAAGTCAGATCAACTGAAGCCGGATCTCTTGTCAAGATTTATGG
AGCTAGGTGAGGATCCAGCAAATCAAATCAACGACAAGAGTCTTAGAGACATTGTACTCAACTTTATCATAGCAGGACGA
GATACCACCGCTGTCACCCTTTCGTGGTTCATATATATGATGGCCCTGCATCCTGAAATTGCTGACAAGGTCTATGAAGA
ACTGAAGCAGCTTGAACGGAACCTCGAATCAGAAGGCAGCCTGAAAAATAGCACAGTAGCAGATCAGCAAAGCTTCAATG
AATTGTTAGCAAAGTTTGCAGACCGGCTGGATTATGAAACGCTTGCGAGGTTACCTTATCTGCATGCAGCCCTGACCGAG
ACGTTACGGTTGTATCCCGCAGTACCACAGGATGTCAAAGGGATAGTTACTAATGATATTGCTCCAGATGGAACACGATT
AAAGGGGGGAGACATGGTGATCTACGTTCCTTATTGCATGGGGCGCATGGAGTTCTTATGGGGCAAGGATGCAGAACAAT
TTAAACCTGAACGCTGGCTCAAAGATGGAACCTTTCAAGCTATCTCACCCTTTAAATTCACTGCATTCCAGGCGGGGCCA
CGTATTTGTCTAGGCAAGGACAGTGCATACTTGCAGATGAAGATGACTGCTGCCCTATTGTGTCGATTTTTTATGTTTGA
GTTGGTACCTGGTCATCAAGTTAAATATCGGATGATGACTCTCCTCTCCATGGCTCATGGGATCAAAGTGATAGTCACTA
AGAGAACATAG
>Diphasiastrum complanatum (Dicom.01G052500.1)
ATGAAGGGGGGGGTTGCAGCAACTTCCAACTCCGTGGAGGCAGGCCAGCCATCGCTGAGTTCTTTTTCGGAGTCGCATCT
CACCATGCTGCTAGGGTTGGCCGACAGCAAGCTGGATTTCACATCCATCCTTTCTGCCACCCATTCCTTGGCCGGCATTC
CCCCTCATCTCCTTTTGGGGGCTTTCACAGCCACCCTCATCCTCTTCTTCACCTTATTCATTTGGCGCCGCCTCGAAACC
AAGCCCCAAAATGCGCCCCTGCATTCATTTTCTGACAAATTGCCGGTCGACACCGAGGAAGAACATGAGGATGATAAATA
TGACAAGAAAGTGACTGTGTTTTTTGGAACACAGACTGGAACGGCAGAGGGTTTTGCAAAGGCTCTGGCAGAAGAGGGCA
AATCAAGATATGATAACAAGGTGTTGTTCAAGGTTGTTGATCTGGATAATTATGCAGCTGATGATGGACAGTATGAAAAG
AAACTTCAAAAGGAGAAATTAGCGATTTTCATGCTAGCCACATATGGTGACGGGGAACCCACAGATAATGCTGCACGTTT
CTACAAATGGCTTACAGAGGGAGAAGCAGAGAAAGGGCATTGGCTTTTAGATCTCACGTATGCAGTATTTGGTCTTGGCA
ACCGGCAATATGAGCACTTCAACAAAGTTGCTAAGGTCATTGACGAGTCCCTTTCTACACAAGGTGGCAAACGCCTGATT
CAATGTGGAATTGGTGACGATGATCAATGCATAGAAGATGACTTCTCTGCCTGGCGAGAGCAGTTATGGCCGGAGCTTGA
TTCTTTGCTTCGGGATGAACATGATGAGCCTACAAATACCACCCCATATGTTGCTTCAATCCCCGAGTACCGGTTAGTCC
TTCATGAAGAAGGAACCAAGGCCTTTGAAGAGAATTATGTGAGAAAGAAGGGCGAAATCATTGATATCAACCACCCTTGC
AGAGCACATGTCGCAGTTCGCAAAGAGTTGCACACACCTCTCTCGGAGCGATCTTGTATCCACTTGGAGTTTGATATCTC
CGATACCAGCATAACATACGAGACTGGAGATCATGTCGGGGTTTATGCTGAAAACGCTTCTGAGACTGTCCAAGAAGCAG
CCAATCTTCTAGGATATTCACTAGATACGATCTTTTCGCTTCATGGGGACTCAGAAGATGGTCTGCCACTATCTGGTGGC
AGTGGATCACTGCCACCACCTTTTCCTGGCCCTTGTACTCTGAAGAAGGCCCTTGCGCGCTATGCTGACTTGTTGAGCCC
CCCTCGCAAGGCTGTACTTGCAGTATTAGCAGCTTATGCATCCGACCCCAAAGAAGCAGAGCGTCTTACCTATCTTGCCT
CCCTTAAGGGAAAGGATGATTACGCTCAGTATGTGTTGATAAGCCAGCGCAGTGTATTGGAAGTCATGACTGATTTTCCC
TCTGTCAAAGTTTCTCTTGGAGCCTTTTTTGCTGCAGTTGCTCCACGTCTACAGCCAAGATATTATTCCATTTCTTCATC
CCCAAGATTTGCTCCTTCTCGTATTCATGTGACCTGTGCTTTAGTATACGGACCTAGCGCCACTGGCCGTATCCACAAAG
GTGTTTGCTCCACATGGATGAAGGAAGCTATCCCTGCAGAAGAGTCGAGAGAGAACTGTAGTTGTGCTCCAATTTTTGTT
CGGCAGTCCAATTTTAAACTACCAGCAGACCCAGCCATTCCTGTTGTCATGGTGGGGCCTGGAACTGGATTAGCACCCTT
CCGAGGATTTTTGCAGGAAAGAGCTGCTCTTCAGGATAGTGGTCAAAGACTTGGCCCAGCGATTCTTTACTTTGGATGCC
GAAACCGCCAACAGGATTTCATCTATGAGGAGGAGCTAAACAATTACGTGGCTAAAGGAACCATATCAACCTTAATTGTT
GCATTCTCTCGGGAGGGTTCGACTAAAGAATATGTTCAGAACAAAATGATGGAACAGGCAAGCATTGTATGGAATTTGAT
TTCAAGTGGTGGCTACCTATATGTATGCGGAGATGCGAAGGGGATGGCAAGAGATGTACACCGAACACTGCATGAAATTG
TACAGCAGCAAGAATCTGTAGAGAGCTCGAAGGCTGAAGCCATTGTGAAAAAACTCCAGACTGATGGTCGATACCTACGG
GATGTATGGTGA
>Diphasiastrum complanatum (Dicom.10G081500.1)
ATGGCAGCTCTCGTTCTGAATTCTACTGCAATCCCCATGGCGATGGCGATGGCGATGGCGATGGCGATAGAAGCAGCAGC
GTCATCGCCCATTTATCTGATCGTGCAAGCCATCGTTCTGCTGCTGGCTACCATTTGCGTAGCTACTTGGATCTGGAGAT
GGCTGTTGTCCACGGATTCCTCCTGCAGAGGTCCTCCTCGGTGGCCGCTCGTTGGTTCATACTTTGAGGTGAGAAGCAAT
AAGCGAAGGATTCACGACTGGGTTACGGAATACGCCAAATTGTATAAAACTTTTGAGCTTAGAATTGGTGGAACACGGAT
GATCCATACCGCGGATCCGATCATCGTTGAGTACATTCTCAAGACTAAGTTTGTGAACTACCCAAAGGGTAAGGAGACTC
TTGCAAGGCAATCTGATTTTCTGGGTGAGGGCATATTCAACAGCGATGGCGAAGCTTGGAAGAGGCACCGCAAAATTGCA
AGCTATGAGTTTTCCAGCCGTAAGCTTCGAGATTTCAGCTCCAATATCTTCAAAAAGAACGCTATCAGACTGGCGGATAT
ACTTGATTCTGCTGTCAAATCTAAGCAAGAAGTTGAATTACAAGACCTCTTCATGCGCACGACTTTAGATTCTATCTGCG
AACTTGGATTTGGGCTAGAACTCGGATCACTCTCATCACCGCTACCCGAAGTTCCCTTTGCTAACGCCTTTGATAGGGTG
GCGGAGGCCATAGCCCACCGATCGTTGGACTTGTTCTGGAGGATTAGACGTGCTTTACGCTTAGGTTACGAGAAAGGGCT
GCAAGACTACATACGACTGTTGGATGCCTTTACTTTCAAGGTCATACAACAGCGAAAAGCATCCATAGAACAAGGCAACA
AGAACAATGAGGAAAATACTAGGGAGGATCTGCTTTCCAGATTCATGAGATTTAGAGATCAGGATGGCGAGGTTATGTAC
AAAGACAAGGACCTCCAGGATTCTATTCTCAACTTTGTTCTTGCAGGACGCGATACAACCGCCATAACGCTTTCGTGGCT
GGTCTACCTGCTTTGCAACAATCCACATGTAGTGGATAAAATCAGTGCAGAGTTGACAAGTGTTGTGGGTGATACGAAGA
ATGTGAATATCTCGGAGTTTTGTGTACTTTTGACACCAGAACATGTGGATGAGTTACACTATTTGCATGCGGCCGTGAAC
GAGGCTCTGCGTCTCTACCCTCCCGTACCACGCGATGGGAAAGATGCACTCAATGACGATGTACTTCCTGATGGGACAAA
GGTGAAAGCAGGTGACAGAATTCTGTATCTACCATACTCAATGGGCAGAATGGAGTTCTTGTGGGGTAATGACGCACTGA
AGTTCAAGCCAGAGCGCTGGTTTAAAGATAACGAGTTTCAGTCAGAATCACCATACAAATTCAGTGTTTTCCAGGCCGGA
CCTCGTATGTGCTTGGGAAAAGACTCGGCATACCTGCAACTCAAAATTACTGCAGCTGTACTCATCAGATTTTTCCAATT
CAAACTCGTACCAAACCATACAGTCCATTATCGTCTGGGAATGGTTCTGCAGATGATCAATGGTATAAAAGTCTTTGTAT
CTACATGTTAA
>Huperzia asiatica (HaB16G0399)
ATGGATTCATACGAGTGGCTCTGGCAATGGGAGTATCTTCGAATTGGGCACTTTGTTGGCAAAAACCACTCACAGTTTGACTACCTTCTTAGTCTAAATCTAAATGGAAAAGGGGATTTGCCTGCTTTCATATTCTCCCCTGCTGCTTTTCTTGGGATTCCTCCGATTCTACTAGTTATTATATTCACCCTTGCAATCATCTTCCTCTCTTTTAAGTTTGCATTCAAGCAAAAGCCTCAGTCCAGTGCTTCTGTTCAAACTTCAACTGAAAAATTGAAAGTCGAAATCCCTGAAGACTCGGAAGGTAGCAGTGGGAGGCAAGTGACAGTATTGTTTGGAACTCAAACAGGCACAGCAGAATCCTTTGCAAAGGCATTTGCAGAAGAAGGCAAGGCCAGA…
>Huperzia asiatica (HaB16G0396)
ATGGATTCATACGAGTGGCTCTGGCAATGGGAGTATCTTCGAACTGGGCAATTTGTTGGCAAAAACAACCCACAGTTTGACTATAACCTTCTTAGTCTAAATCTTAATGGAAGTAAAGGGGAGTTGCCTTCTTTCATATTCTCCCCTGCTGCTTTTCTTGGGATTTCTCCGATTCTACTTGTTGTTATATTCACCCTTGGAATCGTCTTCCTCTCTTTTAAGTTTGCATTCAAGCAAAAGCCTCAGCCCAGTGCTTCTGTTCAAACATCAACTGAAAAATTGAAAGTCGAAATCCCTGAAGACTCGGAAGGTAGCAGTGGGAAGCAAGTGACAGTATTGTTTGGAACTCAAACAGGCACAGCAGAATCCTTTGCAAAGGCTTTTGCAGAAGAAGGCAAG…
>Huperzia asiatica (HaB08G0434)
ATGGAAAACTTTTCCGTCCAAGGGGAAGGCCACCGAGCTCTCGGTGGAATTAGCTCTTTCAATGCCGTTGCCATGTCTGTTTTTCTGATTTTTATCGCATGGATATGGTCTTTGGCTTACAGAAAAAAGCAGCGCAAATTCGAGGGGCCTGGAGAGTGGCCTCTTCTTGGATCGGCTCTGGAGCTTTTTAGCAATTTTGATCGGTTTCATGATTGGCTGCTTTTTTACTTCAAGAAGGCCAAAACATTTAGTGTTTCCATGCCTGACTGCACGTACACATACACGGTTGATCCTGTGCTTGTTGAGCATATTTTAAAGACTAATTTCTTGAATTATCCAAAGGGAAACAAGTTTTACGAGAAAATGGAGGTGCTTCTGGGGGATGGTATTTTCAACTCA…
>Huperzia asiatica (HaB39G0645)
ATGAAGAGTGGAATCGCTGGAGCTTCCAATTCTGTAGAAACAGGCCAACCATCGCTGATTAGCTTTTCCGAATCTCGTATCGGCATGATGTTAGGGTTGGCCGAGAGCAAGGGCGACGTCATGTCCCTTATTTCTGGGACGTATTCGTTGGCCGGCATTCCTCCCCACTTGCTGCTCGCAGCTTTGACAGCAGCACTCACCCTCTTCATTACGTTATTATTCTGGCGCCGTTCAGATAGCAAGCTTAAGCATGCGCCGATACACTCATTCCCTAATAACTTATCTGTAGACGTCGACGCCGAAGAAGAAAGCGAAGATATAAATTATGACAAGAAAGTGACGGTGTTTTTTGGGACTCAGACGGGCACAGCAGAAGGTTTTGCAAAGGCTTTAGCAGAA…
>Huperzia asiatica (HaB11G0639)
ATGGGTAGATTTGAAATATTGAGATATATATCAGATGATCAAATGCTCATTCAAATGATTCTGCCTTTGCTTGGGGTGTTGCTGCTGACAGTAGTAATTGCTCGATGGACGTATGGAAGGCAAAAGAAGCCATCATTGAGTTCTCTGCCTCCTGGAAATCTTGGACTGCCTATTCTGGGAGAGACTTTACAGTATTTAGCGTCAAAGTCTAGCTGCAGTCCATGGGATTTTTACAACGAAAGACAGACAAGACACGGCCCTGTGTACAAGACTTCTATCTTTGGCCGAACCACGGTATTGTTGGATGCTCCCTCAGGCAACCAATTTCTGTTTTCTAATCACGGCAAATTGGTCATCACTGCCTGGCCGAGTCAGTTCAGAGAACTCTTTGGATCAAAT…
>Huperzia asiatica (HaB41G0488)
ATGCAAGTGATGGCTGAAATTAATCACACGAAAGCACATAGTTTAAATCCATCCATTACTCGGAGCAATTCTTTGAATGTCGTTTATTGCCTCTTGGTTTTACTATTGTTGACAGCATTTATTCGAAAAATTTTCGGATTCAAGCTTAGTTATCAAAATCTGCCACCGGGGCCGAAGGGATGGCCTTTCGTCGGATGCTTATTCCAGTTCAGGAGGTATTTCATATCGGGATTCGGAGATTTAGTTCAAGAATACGGGCCAATCTTCACACTGCAGCTTGTATCTACTCCCATGATATTCATAACCGATGCAGATATCATTCATGAGGCTTTTGTAGAGAAGGGATCTATTTTCGCATCTCGACCTTGCGGAGGACCGTCTGCAGCGTTATTTTCAAGC…
>Huperzia asiatica (HaA18G0053)
ATGGAACTCGGCTCTTCTACGATGGCTGCTGCTCACCTCTCCGATTCAACTCTTGAGGCCATACAATCAGCGTTGCGCTCATGCTCCTCCTCCTCCTCATATGCTGTTCCGATGGCGACAGCCAGCGTACTGTTTCTGCTGACCATTGCTCTGCTTCCCTGGACCTGGAGATGGCTGCTCATGTCCCCAGGTTCAAATTCCAGCTATAAAGGACCTTCTCGCTGGCCGCTTGTTGGATCGTATTTGGAGTTGATAAGAAATAAGGAAAGGATTTACGACTGGGTTACGGATTATTCCAGATTGTATAAAACTTTTGAGTTCAGCAGGGGGGCAACGAGGATCATCCACACCACGGATCCTCCTAACGTTGAATACATTCTTAAGACTAATTTTGCAAAC…
>Huperzia asiatica (HaA63G0179)
ATGGCGAATGAAGCTGAAGGCTGGAAATTTGGAGCAATTAGGCAGCTGCTGCAAGTTTTCATTTTAAGAGGAAGTGATCATCGTGTGGGTTGGATGGGTATGACCTTGCAAGCCTGTGGGCTCATTCTCATCACCTTCTTGCTCATACAATTCTTCTTCTTCTTCGTCATGAAGCGCCCAAAATATAGCCGCAAGAAGAAGCTGCTGCCTCCAGGACCTATCAATCTCCCCATCATCGGGGCATTCCTGTCGGTGGGATTCAGAAAACGCCATCTTGCTTTCTTTAAATTGGCAAACAAATATGGTCCACTGGTGTACATGAAGCTTGGCGGAGCTGTTGTTGTTGTAGCCAACAATGCAGAAACAGCAAAACAAGTGTTGAAGGTCCATGACGCTGAC…
>Huperzia asiatica (HaB63G0283)
ATGGCGAATGGTGATGAAGGCCACAAATTTGGAGCAAGTAGCTGGCTGATGCAAATTTTCATTTTCAGAAGAAGCTGTGATCATCATCATTTCACAGGTTGGTGGATGGGTATGACCTTGCAAGCATGTGGGCTCATTCTCATCACCTTCTTGCTCACGCAATTCTTCATGAGGCGCCCAAAATATAGCCGCAAGAAGTCGAAGCTGCCTCCAGGACCTATCAATCTGCCCATCATCGGTGCATTCCTGTCCGTGGGATTCACAAAACGCCATCTTGCGTTCTTTAAATTGTCAAACAAATATGGTCCACTCTTGTACATGAAGCTTGGCGGAGCTGATGTTGTTGTAGCCAACAATGCAGAAACAGCAAAACTCGTGTTGAAGGTCCATGACGCTGAG…
>Huperzia asiatica (HaA42G0013)
ATGATCATGTGGCTGGATTGGATGAGTACAGCCTTGCAGGCATGCGGCCTCATTCTTATCACCTTCTTGGCCATACAATTCATCACGAAGCAGTCAAAAAATAGGCACAAGAAGCTGCCTCCAGGACCTGTCAATCTCCCCATCATCGGTGCATTCCTGTCAGTGGGATTCAAAAAACGCCATCTTTCTTTCTTTAAATTGGCAAACAAATATGGTCCACTGTTGTACATGAAACTTGACGGAGCTGACGTTGTTGTAGCCAACAATGCAGAAACAGCAAAACAAGTGTTGAAGGTCCATGACGCTGAGTTCAGTGGACGACCTCAAGACATGTATGGAGAGCACCTCGGATATGGCTACCTTGGTCTAAACTTTTGTCCATACAACGCCCATTACAGG…
>Huperzia asiatica (HaB02G0561)
ATGATCATGTGGGTGGATTGGATGAGTACCGCCTTGCAAGCATGTGGCCTCATTCTTATCACCTTCTTGGCCATACAATTCATCACGAAGCAGTCAAAAAATAGGCACAAGAAGCTGCCTCCAGGACCTGTCAATCTCCCCATCATCGGTGCATTCCTGTCAGTGGGATTCAAAAAACGCCATCTTTCTTTCTTTAAATTGGCAAACAAATATGGTCCACTATTGTACATGAAACTTGACGGAGCTGACGTTGTTGTAGCCAACAATGCAGAAACAGCAAAACAAGTGTTGAAGGTCCACGACGCTGAGTTCAGTGGACGACCTCAAGACATGTATGGAGAGCACCTCGGATATGGCTACCTTGGTCTAAACTTTTGTCCATACAACGCCCATTACAGG…
>Huperzia asiatica (HaA63G0229)
ATGAGTATGGCGAATGAAGATGAAGGCTGCAAATTTGGAGCAAGTAGCTGGCTCATGCAAATTTTCATTTTCAGTCGAAGAAGCTGTGATCATCATCATCATGTCATGGGTTGGATGGGTATGAGCTTGCAAGCATATTGTGGGCTCATTCTCATCACCTTCTTGCTCATGCACTTCTTCGTGAAGCGCCCAAAATATGGCCGCAAGAAGTCGAAGCTGCTGCCTCCAGGACCTGTCAATCTCCCCATCATCGGTGCATTCATGTCCGTGGGATTCACAAAACGCCATCTTGCTTTCTTTAAACTGGCAAACAAATATGGGCCGCTCTTGTACATGAAGCTTGGCGGAGCTGATGTTGTTGTAGCCAACAATGCAGAAACAGCAAAACTCGTGTTGAAG…
>Diphasiastrum complanatum (Dicom.21G050500.1)
ATGATGGGGGAGAGGGAAGCGGGAGAAACAGAGGAGAGCAGAAAATCAAGGTTCAGGAGAATATGCGTCTTCTGCGGGAG
CAGTAGTGGCAAGAAAAGCAGTTACAGTGATGCTGCACTTGATCTAGGCAAGGAGCTGGTTCGACGGAAGATTGACCTTA
TATATGGTGGTGGAAGCGTGGGACTCATGGGACTTATTGCACAGACTGTTCACGAAGGTGGTTGCCATGTCACCGGGGTT
ATCCCGAAGGCTCTTATGCCTCGTGAGATTTCTGGCCACTCGGTTGGAGAAGTAAAAGCTGTAATTGACATGCATCAAAG
GAAGGCAGAAATGGCACGCCACGCTGATGCTTTTGTTGCACTTCCAGGTGGCTATGGAACTTTGGAAGAATTGTTGGAGA
TGATCACATGGTCTCAACTTGGCATACATGACAAGCCGGTGGGATTATTGAATGTGGACGGATACTACAATCCTCTACTT
GAATTGTTTGAGAAAGGAGCTGAGGAAGGCTTCATCAAGCCTTCATCTCAACAGATTGTGGTGCATGCTTCAACAGCCCA
TGACCTTATTGTCAGACTAGAGGAATATGTTCCCAGGCATGAGGGTGTCGCCCCCAGAGAAACTTGGGAGATGGAACAAC
TTGGGTACCCTGCATCTCAGAACCACAACAATTAG
>Diphasiastrum complanatum (Dicom.21G049800.1)
ATGATGGGGGAGAGGGAAGCGGGAGAAACAGAGGAGAGCAGCAAATCAAGGTTCAGGAGAATATGCGTCTTCTGCGGGAG
CAGTAGTGGCAAGAAAAGCAGTTACAGTGATGCTGCACTTGATCTAGGCAAGGAGCTGGTTCGACGGAAGATTGACCTTA
TATATGGTGGTGGAAGCGTGGGACTCATGGGACTTATTGCACAGACTGTTCACGAAGGTGGTTGCCATGTCACCGGGGTT
ATCCCGAAGGCTCTTATGCCTCGTGAGATTTCTGGCCACTCGGTTGGAGAAGTAAAAGCTGTAATTGACATGCATCAAAG
GAAGGCAGAAATGGCACGCCACGCTGATGCTTTTGTTGCACTTCCAGGTGGCTATGGAACTTTGGAAGAATTGTTGGAGA
TGATCACATGGTCTCAACTTGGCATACATGACAAGCCGGTGGGATTATTGAATGTGGACGGATACTACAATCCTCTACTT
GAATTGTTTGAGAAAGGAGCTGAGGAAGGCTTCATCAAGCCTTCATCTCAACAGATTGTGGTGCATGCTTCAACAGCCCA
TGACCTTATTGTCAGACTAGAGGAATATGTTCCCAGGCATGAGGGTGTCGCCCCCAGAGAAACTTGGGAGATGGAACAAC
TTGGGTACCCTGCATCTCAGAACCACAACAATTAG
>Diphasiastrum complanatum (Dicom.19G079500.1)
ATGGAGCTGATATTGCCGGTGCCTCGCAAGTCGTCCAAATTTAAGAGAATCTGTGTGTTCTGTGGCAGTAGCAGTGGCAA
GAAGACTAGTTACAGTGATGCGGCGCTCGATCTTGGTCGAGAGCTGGTTGAGCGCAAGATAGACCTTGTGTATGGAGGCG
GCAGTGTGGGACTCATGGGGCTACTTGCACAAAAAGTTCACGAAGGTGGTTGCCATGTAACTGGGGTAATACCAAAGGCG
CTGATGCCTTCCGAGATATCTGGGTCCTCTGTTGGGGAAGTACGTGCTGTTACGGACATGCATCAGAGGAAGGCTGAAAT
GGCACGTCAAGCTGATGCGTTTATTGCTCTTCCAGGTGGCTATGGAACACTAGAGGAATTATTGGAAATGATAACGTGGT
CTCAGCTTGGAATTCATGATAAACCGGTAGGTTTGTTGAATGTGGACGGATACTACAACCCTTTACTCAAGCTTTTTGAT
AAGGGTACTGAAGAGGGCTTCATCAAACCTGGCTTCAGGCAAATTGTCGTGTCTGCTTCAACTGCAAATGAACTGATACC
CCTACTAGAGGAATATGTTCCGATGCACGATGGTGTTGCACCACGCGAAACTTGGGAGATGGAACATCTAGTATAA
>Huperzia asiatica (HaB66G0139)
ATGGGGGAGAGGGAAGCAGCAGGACAGACGGTGGAGCAGAGAAATTCAAGGTTCAAGAGAATATGTGTCTTTTGCGGGAGCAGTAGTGGCAAGAAGAGCAGTTACAGTGACGCTGCACTTGATCTAGGCAAGGAGCTGGTGCGAAGGAAGATTGACCTTGTTTATGGTGGTGGAAGTGTGGGACTTATGGGACTCCTTGCGCAAACTGTTCATGGAGGCGGTTGCCATGTCACTGGGGTTATCCCCAGGGCTCTTATGCCTCACGAGATTTCAGGTCACACAGTTGGGGAAGTAAAAATTGTTATTGATATGCATCAACGGAAAGCAGAAATGGCACGTCAGGCTGATGCTTTTGTTGCTCTTCCAGGAGGCTATGGAACTTTGGAAGAACTGTTGGAA…
>Huperzia asiatica (HaA66G0304)
ATGGGGGAGAGGGAAGCAGCAGGACAGACGGTGGAGCAGAGAAATTCAAGGTTCAAGAGAATATGTGTCTTTTGCGGGAGCAGTAGCGGCAAGAAGAGCAGTTACAGTGACGCTGCACTTGATCTAGGCAAGGAGCTGGTGCGAAGGAAGATTGACCTTGTTTATGGTGGTGGAAGTGTGGGACTTATGGGACTCCTTGCGCAAACTGTTCATGGAGGCGGTTGCCATGTCACTGGGGTTATCCCCAGGGCTCTTATGCCTCACGAGATTTCAGGTCACACAGTTGGGGAAGTAAAAATTGTTATTGATATGCATCAACGGAAAGCAGAAATGGCACGTCAGGCTGATGCTTTTGTTGCTCTTCCAGGAGGCTATGGAACTTTGGAAGAACTGTTGGAA…
>Huperzia asiatica (HaA03G0747)
ATGGCAGCTTTCATAGATCCATTGCCAGTAAAGTCGTCTAAATTCAAAAGAATCTGCGTGTTCTGTGGCAGCAGCAGTGGCAAAAAGAGTGTTTACAGTGATGCTGCGCTCGAACTTGGTCGAGAGTTGGTCGAGCGCAAGATAGATCTTGTATATGGAGGTGGCAGTGTGGGACTCATGGGGCTAGTTGCGCAAAAAGTTCACGACGGAGGTTGCCATGTAACAGGAGTAATACCAAAGGCGCTGATGCCTTCCGAGATATCAGGACCATCTGTTGGAGAAGTGCTTGCTGTTGCCGACATGCATCAGAGAAAGGCTGAAATGGCACGACATGCTGATGCATTTATTGCTCTTCCAGGTGGATATGGGACCCTAGAGGAATTATTGGAAATGATCACG…
>Diphasiastrum complanatum (Dicom.23G006300.1)
ATGGCGAGAATTGAAAGCATTCATTCGCCTCCTCAGTGTTCTGATGCTGCTTCTTCGTCTGCTTCCTTCATCCAGTCTCC
TGCAGCAGCACAAGGCGAGCTGCAGGAGTCCCTGGCCTCATTAGGCCTCGCTGTTTCTATTTCTGAAGAAAAAGGCCGCT
GCTTGATTGCTCTCAGAGACTTTTGTCGAGGGCAAGTAATATTGGAACAAGATCCTTATGTGTCAGTTTTGGATAAAGAA
TCTAGGGGTGCAAGATGTGATAGCTGTTTTGTCCAAGCAAAAAGTTTGAAACGATGTTCAGCTTGCAAGCATGTTTGGTA
CTGCAGTTCTACCTGTCAGAAGAAAGAGTGGAAGTTGCACCAGGATGAGTGCAAAGCAATCAATGAGGTCAAAAGAAGAA
AAGATCAAACACCAACATCGTCTATGCAGCTTATGCTGCGACTTATGTTCAAAAGAAAGCTTCAATTGGATAAAGTTGTC
ATCAGATCGGCGATGGACAATCACGAGATTGTGGAGCTGCTACCTACTCATATGGCTGACACCAGTGAAGAGCGGTTGGT
ATTATATGCTCAGATGGCCAATCTGGTGGCCTGGATAGCAGGTGCTGCTACAGTGGACATCAAAGAAGTCACTCAGCTCT
TTTGCAGGTTTGCTTGCAATGCACACACAATTTGCGATGAAGAACTGCGGCCCCTAGGAATGGGACTTTTTCCAGTTGTT
TCAATCATCAACCATAGCTGTGAGCCAAACACAGTTCTTCTGTTTGAAGGGAAGCGTGCTGTAGTGAGAGCTCTGGAGCA
AATAAACGTAGGCAGTGAGCTGACTCTCAGCTATATTGAGCTAGGAACTAGCACCGAGTCCAGACGAAAGGCACTTAGGG
AGCAGTACTACTTCACTTGCAACTGTCCACGGTGTAACCATCTGGGTACTGGGGTGGTCTCTCTAGAGGATAGCATTCTG
GAGGGTCTGCTGTGTAAGAACAAAGCATGCAAAGGTCACTTGATATCTAACAAAGGAAGCCAAAAAGGGTTGCTATGTCA
GCTTTGTGGTGCACTAGTTAACGAGAATGAAGCAAGCAAAATTCTAGCTGAAGCAAAGGAAGTCCTTCGACAAGCAAGTG
AACTTGCATCATCTGGCAATCACCATTCTGCAGCAAGGATTAAAACTGAGGAACTCAAACATTTGCAAGAAAAGCTTTGG
CACCCTTCTTCAGTTCACCTCATGTGGACCCATGATAATTTGTTGAAGATTTGCATGTCAGAGCAAGATTGGCAATCAGC
ATTGGATTATTGTCGGCTAACTATACCTGCTTATGAAAGAATTTATCCACAATTTCATCCGTTACTTGGGCTCCAGTTCT
TCGCTCTTGGGAAATTGGAGTGGTATCTTGGAAATACAGTAGAAGCAATAAAAGCACTCACAACAGCAAGAGATATATTA
GCTGTGACCCATGGATCCCACGGAAATTTTTTCCAAGGACTATTGAGCACATTACATGATGCACAGGCTAGTCTAGCCCA
AAAGCGAATGTTTCACTGA
>Diphasiastrum complanatum (Dicom.11G054400.4)
ATGAAGCTACCACTTCAGACATTGCATTGCTCTGATTGTTCGAAGCGAGATTCTTCGCTTGACTTCGTTACACGTGGCGC
TGTGACCTCTTCAAGCCATGAAGCTTCATCTGAAGTGGACGTGGATCATCAGCTCAAGCCAGTTTCAATGATGGTTAATA
CGTTGGTCTCAACTGGATTGGTTGGTAACACCGTGATCAGATCTACCAGTGCTGTTCATCTTCGAGAACCAGAACGAGCG
CCAGATGGAACTTTCAAATGCACACTAAATACTGACGCAACAATGACAATTCCTGGCAGTAATGCACAATATATTCCAAT
CAGGGAGATTAAAGATGGGGCGTGCTCATCTTTCTTGGAGCAGTTGACATCTCCATTATCAGATATTAGTTCTCATAACG
TAAATACAAATTTGGACTCAGAAATGGCTAATGTTTCAATTAGAAGCTTTCGTGTGCAGCCATATTCCAGTCAGAGCTCT
AATCGAAATGTCACCGTTAATTCCAGTCATCCTGATGTGCCAATTTGCGGGACATTGAGTTTTGAAGAGAAAGAAAGCTG
TTGTATAAAGACAGACGACCAGTGTGTGAGCTTATCAAATGTGCAGGGAGGCTTCATTCCAGGCAATTGCCTTACTAATG
CAGAAATGCCATTGGACATCAACGCTTTTGAAGTAGAATCACCGTCGAAACCCGGAAACTCTGAAGCAATTTTACAATCT
CTTCCACATCAATTCCGAAGCTCAGATGCACGTGCAAGAGAAATTGTGAAGCTGTCACTAGCACCTTTTGACGAACGAGA
AAGAGATAAGCTTGATGTGGTTGAAAAGGATGAGATATGTAGTCCTGAGAATCCAGGCTATCTTGAAGAGAATGCGGAGG
ACGTCACTGAGAAAGAAATGTCCTCAGAAAGTCACATATGTGCAATCGATTATGATGAAGCTTATGAGTTCCGGCAGTCA
CAAGTTGAAGTAATCGATATTTGGAGGGATGAATTATACCAAGCTGTGCAGTACAACGCCGCTTCTTTTCCTCCCAAAAC
TACAGACGACTATCAAAAGCGACTCAAGCTTTCCGCCCAATCAAAACCGGCTATTCATTCTCAGGAAGATAATATTGTTA
TTAAAAAGTGTCTAGAGCCTTTATGCGATTCTAACTTTTTACGGGATAAGAAACGAACTCAGACAAGTCAATTTGAGCAT
ATTCTTGTAGACGAAGAAGCACCTGCATTAAAGAGATGCAAAGTGGTGGGTAGTACCGTATTGGATGGCAAAGTTATGAC
CCGCAAGCCTAAAACATCACACACTGGAAGGCTTGATTTACTGGTTGACGTGCTTCAGGCAGCTTCCAGCTCTTCCTTTG
CAACAGAGGCAAGCTTCTCAGGCTCCATTGAGCAAGTACAGATTAATGAAAACTCCCATTCAACCTCTCCTTCATTCAAG
AGGAATTTTATTTCTGGCAAAAGAGAAAGCTCAATGCTGCCTACAAGAGTTCTTAAGCGTGCAAGTAGTTTGAATGGGAA
TGAGGGTGAAGATTCTATCTCTACTAAAGTCTATGAATTTTCAAAGTGTCAGAAACTGCCAGCATATGAAAAACGTCATA
TAGCAGCTCAATCTATTCAGGCTGAATTTCCAGTTGAAAGGGTAGGTAACACTGGTCGATTGAAACATCCTAGGAATCGG
GCTCTGCCTGCTTGGCTTAGGGACTCTGTTCTTCCACCTTGGAAAAAAGGTGGACCTAAAGATCCAATTCAATGCAGTGA
AGATTCAAGGCAGAACAGAAAGGAAAATATATCACGGACATTTTTGAGCTCTGACGAAACCCTGACAAATAATCAGACAA
CATGCAGTTCACACACTAGTTTGTCTGGTGGAGAGAAGAGGAAGTGCAAATTAGCCAAAAGTTTGATTCATGGCAATAAG
AAGGCTATTCCCATAGCTGTGCAGAAAAGACCAAAACTCCCTGGAGGTTTAAGTGAGGTGGAAGCAGGCTTGGACTCAAT
GAAAATCTCCAATTCTGCTGTGCTTGTCGAAAGAGACTTGGATCCTTCAGTTTCTCAGTGTGCCTCAAGGCACTTTGCTT
CGAACAACATGCCAGCTCTGCATCCATTGGAGGACTTCGATGTGGGGGATATAGTCTGGGCAAAGTCCTCCTGTAAAAAA
AATGACCCATGTTGGCCTGCAAAGGTTGTGGACCCTTGGAATGACACTCCTGAGTCTGTTCGGAGCATGTGTGTCCCAGG
ACGACTTTGTGTTATGTTCTATGGATCTTCAAGAGCTAAGGGCAGAGAGCGGGACTATGCTTGGGTGAGACAAGGCATGC
TTTTTCCATTCATAGATTACTTGGAAAAGTTCCATTGCCAGACATCTTTGAATGGAAGTCGACCTAGCGACTTTTTATTT
GCAATTGAAGAAGCAACACTTGCAGAAGCAGGCTTTGAAAATTGCACTGATTTGCCTGGAGGCTCACATCCTTCACTCCG
TGACAGCCCAACCCTTGGTAGTCCACAACTCGGGGAACTAGATGATGCTAGCAAGCCTCAGCCAAATAGCGGACAAACAA
AGGTTGTGCAGAGTGGCAGCAGATTAAGAAATATTTGTATAGGTTGTGGAGCGACCTTATCAATACGATTATCAAAACAG
CAAAAGAATGCGTCTTCTGAGGACAGTCCTTTGTGCCAGCACTGTCTGAAGCTCTACAAATCAGGGCAATACTGCGGTGT
CTGCAAAAAACTTTGGCATCTTGTAGATAAAGGAAACTGGGTTCAATGTGACAACTGTAAACTCTGGATTCATGCGGAGT
GCGATAACATTAGCAGCAAACATCTGAAGGACTTGGAAAATGGTACCGAGTATACTTGTCCAGATTGCAAGAGGCTACAA
GGCATTGTGACTCCAACCAAAGTAAAATGGGCAAAGAGAGTTGGGGATGATTTAAATTCTTATTATATCCCAGAACGCCT
AGCTGTTTTTTGTTCTGGCATGCAAGGCGATTATCTTCCAAAATATCACCACATTTGTTGCAACTGTCCAGAATGTGGTG
GAAAAATCTTTAGGCCTTCAAGTTGGGAAAAGCATACTGGTTGCAGGAAAAAAAAATGGAAAGAGAGTATCAAGGTTCAA
GATCTTAATCAAACGCTTTTTTCATGGATTCAATACATGCTGGATGGCGGGGCAGTTGGTCTTGCCTATGAGGGAAATGG
AGTATGCCTACCAACATTTATGCGTGTGAAGGAGCTTGCTGCATGCTTAGAGAAGCCCTATAATGCTGTCCAGGTCAATT
GGACACTGGAACGATGTGCAGTCTGTGGATTAGTGGAGGACTATGAGGATAATAAGATTATCATTTGCAATAGGTGCCAA
GTTGCAATTCACGAGGCATGTTATGGAGTTAAAGCTTCTGAAATAACTGGTTCATGGGTCTGCCGAGTTTGTGAAACTCC
AAAGGTTGATCGTGAGTGCTGTCTATGCCCTGTGAAAGGTGGAGCGCTCAAGCCATCCACTATTGATGGCCTTTGGGTGC
ACCTTACTTGTGCATGGTTTACTCATGAAGTCAGGTTTAAGGATGAACTTATGATGGAGCCAATAGAGGGCCTCATGAAG
ATTGATCCAGCCAAATTTCGTGAGGTCTGTGAAGTATGCAAGCAGGCTCATGGTGCATGCACTCATTGTATAAAGTGTTC
AAAAGGTTATCATCCAATGTGTGCTTTAAGAGCAGGATATCACATGGAGGTACAAGTTGTCTCTGGAAACAATCAAGCAC
CTAAGACAAGGAACATATCTTACTGCAAACGACACAAAGCACCGAATTCAGATGTGTTTGTACACTTCAACTCGCCTCAC
GCAAGGCTCATGACAAGAAAACAGCAATGCCCAAATAGTGAGGAAACAAGCTTGGGAAGTTTGGTAGTTGCAAGCAGATT
GTCTAATAATCTGGAAAAGTCATTCCAGCAGTTCAAGCGGACAAAATATTCTTCTGCTGCAAGATGTCAAGCATATGTTA
CCAATGACAAGAGAACTAGCAAAGATGCAGTAGCTTACAGAGTCTCGGGCTATAGCTGGCATCCAGTCGATGCTATACAC
GACCTAAGAGGTTGTTCAGAGCCTGAACCAGGAGAAGTTGTAGAGATAAAGGAAAGATTGGCCATTCTTCAGAAGACAGA
AAAATCACTAGTATGCTTTGGAAAGTCCGCAATTCATGGATGGGGTTTGTTTGCGCGGCGCCCAATTCAAGAAGGAGAAA
TGGTGTTGGAATATCGTGGTGAGAGGGTGAGAAGAAGTGTGGCAGACCTAAGAGAAAAGCGTTATTGCATTCAAGGGAAA
GACTGTTATCTTTTTAAAATCAGTGAAGAGATTGTGATTGATGCAACTGAGAAGGGAAACATAGGCCGCCTAATCAATCA
CTCGTGTGAACCAACTTGTTATGCTAGAATACTAAGTGTTGAAGGCGAAGGAGAGAGTCGTATTGTCCTCATTGCTCGAA
ATAATGTGGCTATTGGGCAAGAACTCACGTATGACTATCAATTTGATCAAGAGGAAAAGAAGATTTCATGTCTATGTGGA
TCGACAAAGTGTCGCCAATTTATGAACTGA
>Diphasiastrum complanatum (Dicom.06G144300.1)
ATGGCGTCATCGACGAGGTCGCTGAGCTCGCTACCATACGACCTTGTGATGAAGGCCGGGCTGCAGATGCTGGAGGCCAA
TTTGGTGCCCGATTTCCTGCTGCGGAGGGCTGCGCGCATGCTCCTCTCCATGCGCCTCCGCGTCTCCTACAAGCCCACTG
CAGCCGAGCAGCTTCGCGACCTCATGGAATTCGCGCATTCTTTGAAGGAGTTTCCAATCGCAGTCCACTCGGATAAACCA
AATTCACAACACTATGAAGTTCCCACTGAATTTTACAAATTGGTGCTTGGAAAACACATGAAATACAGCTGCTCATACTT
TTCAAAGCAAACTTCTGGGCTAGATGAGTCTGAGCAAGCTATGTTGGAACTCTATTGTGAAAGAGCACAAATAGCAGATG
GACAAAAAATTCTAGACCTTGGTTGTGGTTGGGGTTCATTTTCTTTGTATATTGCAAAGAAGTACCCACAAGCTCTAATC
ACAGGACTTTCAAATTCCAAAACTCAGAAGGATTATATTGAAGAAGAGTGCAGGAAACAAGGGATTTCCAATGTCAATAT
CATCACCTCTGACATCAACTTAACTGAGGCAGACACAGCTTATGATCGGATAGTTTCTATTGAGATGTTTGAGCATATGA
AGAACTATAAGAAACTTTTGAAGAAGATTTCATCTTGGATGAAACCGAATGGTTTACTGTTTGTCCACATCTTTGTGCAC
AAGGTGTTTGCTTATCATTTTCAGGATTCTGGGGACGATGACTGGATGGCAAGGTCATTTTTTACCGGTGGTACCATGCC
TGCAGATGGCCTCCTCCTTTATTTCCAGGATGATGTCTCAATTCTGAATCACTGGCGGATCAGTGGAAATCATTACTCTC
GAACAAGTGAGGAGTGGCTGAAGAACATGGATCGAAATCTTGAATCTGTCAAGATCATATTTGAAAAAACATACGGCGAA
AGTGAAGTGAGAAAGTGGATTGCATATTGGCGAGCCTTCTTTATTGCAGTATCGGAGCTTTTTGGATTTAACAATGGTGA
AGAATGGATGGTTTCCCACTACCTTTTTAAGAGGAAATGA
>Diphasiastrum complanatum (Dicom.12G030200.4)
ATGGCAAAGGTGGAGGACAAGCTGAGTTCACCTGTGCCCTTCATTTTATGGAATAGTAATAATCTAAACATCAGCAGCGG
TTGCTCTGGGGTTTCACACCGGAAGCAAATACCTGGCAGGGCCAATTCACAAGATTTGTCTGTTGTTGGGTTGAAAACTG
CAGCTTATTCTTCGGTTGGAGGCAAATCTTTTCTTCCACATAGTAATTATGAAAATGTTGTAAATGGTGGCACAGAGATG
CTTATTTCATCACATCCAGTGGCAATTTCGGAGGTGCAAGTTTGTTCCTATACTCCAACCCTAATGAAGGAATCAAGGAA
GCAGCAGTCTGATTTATCTGGAGCCAAGCAAAAATTTGCAACCATTATCACGACAATGCAAGGTTTTGTAGATTGTCCTG
GGGTTGAATCAGGCGAGGCCCAACACATTCATGGAGAAGGCCAACAGTTGGAGACAAGTGATTTGCAGAAGAGACTAAGC
TTTCCCATTAATGAACCAAAGGTGATTAGCTTGGGGGAGGAAAATTCAGTTACAAATTTTGGCAAGTTTGAGGCTGAGGA
ATTCGGTACTCCAAGTGGTCATTTTGATCTGTTTGTGAAGGAATGTAGGAATTGTTCTCATATCCACGGTGGTTCATTAA
AGAAGGATTGTGGTGAAGATGAAGATCCCGCCCCCTCTACTCCAGATAAATGTGACATTGTAGATAAAGAATCCATGGAG
TGTGAACAGTCATTGGTTGATGCAATAAGGGCCTCAAGGGACGAACTGCTGGAAGTCGTTAATTTTGATTACTCTGCTGT
TCAGACGTCTGTCTTGAAACAATCGATTGTGCCTTCTATCAGGATGAAACTAGATTCTGAATCGAATCTAGGAAAGTCTA
GGGAAAAAGGCTCAAAGAAAAGGTTCTCTGGAGTTGATCTTGAAGACTTTGAAAGTAAAAGACCTATTTCGAAGAAATGC
AAGTTTGAGAATAGCATGTTACGCAAGTCAATCAAGGCTTGTCCTGACAAGCTGAATTTGCTAGCAGATGCTGTTCAAGT
TGCTTCGGGCTCATCCTTCACATCCGCGACAAGTTATACCGATGCAACAGAGCATCCAAAAAGTAAAGAAAAATCTCATT
TAAATGTTTTGTTGAAAAAGAAAGAAGCTTCAACTTCAATGCGAGAACTTGGTTACCAGGAGAAGGTACCTCGAAGAGCA
AGAAGTACATGTAGGAAAGATGAGGAGGGCACCTCCATGTATGTCAAGGAATCTGCTATTGCCTCTCAGAACGATTTTAC
AGTTATTAGGACTTCGCCATCCGTGGCTGAATCTGACGTTTGTGCCACTCGTATCTTGGGGGAGGAGACAGCTCCATTGG
TTAGATCAAAGCGAGGCAGGAATCAAGTGCTTCCATCGTGGCTTCGCAATTCTATTATCGCACCCATTAGAAAAGGTCAA
CCGAAAAACTTAGCTGGCCGTGAAATTCCAGACGATCACGTGAATTTACATTCTTCAACTTCTAATATTTGCAGAGCAAA
TAAGCTTGGAATCCAGGATTCAAATCTTTATTATGCAGAAATTCATACAGCATGCGAACTGGGGGGGGAGAACAAATTGA
GGGAAGATTTATCTTCTGTTGCTAATAAAAAACCTAGACTTTCAGGAAATTTAAAGACAAGATGTGAAGTTTCTGGGGCA
CCCTTACACGAACTTTCAGATATCTCCAAGTCTGAAAATAGTACACAGCAAGACTCAAAGGCTGCGAACAGGGTCCTAGC
TTCTCATCGACTTGAAGATTTCAATGTAGGAGATATAGTCTGGGCTAAAATAGGCAAAAAAAATGATCCTGCATGGCCTG
CAAAAGTAGTATCAATTGAAGAGGTTCCTGATACCGTCCAAAGTTTTTTTGTCCCAGGTCGTCTGTGTGTAATGTTCTTT
GGACCTTCACGAGTAAAAGCAAGAGAGCGGGACTACTCATGGGTAAAAGAAGGCATGCTATACCCCTTCATGGACTACTT
GGAAAAATATCAGGGTCAGACATATTTTAATAGAAGTAGACGTAGTGACTTTGTGGTTGCAATTGATGAAGCAACATTGG
CTGAAGCGGGTTTTGAGAATGACAACGATGCCGAAGGTCCAGGCCAGTCACATCTTTCTGTACGCCAAACAGGAAGCGAC
AACTCATTTGTTGAGACTCAGGTTGCAATAAAAGCAGATGACCCCGTTGTCAACTTTCGAAAAGAAAGTAGCAAACGGAT
TGCAAACGAACCAAATATCATATGCAATGGTTGTGGAGCTGACTTATCATTGAGACAAGTGGCAAAGCAATCAAAGAAGG
GATCTTTTGAAGCTCATCCTCTTTGCAAATTGTGTGTCAAGCTTTACAAATTACGACAATATTGTGGCATATGCAAGAAA
GTGTGGCATTCTACAACTATCGATAAAGATAATTGGGTTCTATGCGACAATTGCAAATTATGGATTCATGCAGAGTGTGA
TAACATCAACGACAAGACTCTCAAAGATTTGGAGAATGGGGCCGAGTATACCTGTCCAGATTGCAAAAGACTAAAGGGCA
TATCAACCTCATTATCAAAACACAAATGGGCCAAAAGAGTGAGAGATAATTTGAATTCGTACATTCTGCCAGATCATCTG
GCTGTAGTTTGTGCTGGAATGCAGGGAAACTACTTCCCAAAGCAGCACCAGGTTTGTTGCAAATGCCTAGTATGTGATGG
AGGAAAAATCTACAGTCCTTCAGAGTGGGAGAAGCATACTGGCTGCAGAAACAAAAAGTGGAAGGAGAGCATAAGGGTTC
AAAATTTTAATCAATCTATTATCTCTTGGATACAATATATGCGAGATGGTGGGGTATCTGGCCTTGCATACGAAGGATCG
GGTGTGGCCTTATCAAGTTTCACACATTTAAAACAACTTGCTTTTTCGTTAGAAGAGCCCTATGATGCTGTTAGAGTCAC
ATGGACATCAGAAAGGTGTGCTGTATGTGGACTGGTTGAAGACTATGATTGCAACAAGATAATCATCTGCAACAGATGCC
AAGTGGCTGTTCATGAGGCATGTTATGGTGTTAAAGCTGCCGATGTCAGTGGCTCATGGGTCTGTAGAGTTTGTGAGACA
CCAGATGTTGATCGAGAATGTTGCCTCTGCCCAGTAAAAGTGAAATTCAAGAATGAATCGACCATGGAGCCAATAGAAGG
TCTTCTGAAAATTGATCTTGCTCGTTTTCGTCAGGTTTGTGAAGTTTGCAATCAGAGCCATGGAGCTTGTACTCGCTGTG
CCAAATGTCCAAAGGGGTATCACCCAATGTGTGCTTTGAAAGCAGGATATCACATGGAGGTACAAGTGATACCTGGTAAG
AACAGGGCATTCAAGACGCGCAACATCTCTTATTGTTCTTCCCACAAAGCCCCAACGACAGATCATTTTGTTCGTTACAA
TTCGCCTCAAGTAGTAGCACCATTCAAAGAAGAGCAACTGTCTGGAAGAGATATAGCGAGCCTTGGATCTTCACTTGCTG
CAAGTAAACTATCGTCTAATTTAGAAGAATCTTTCCAGAAGTTCAAGCGTTCTAAATGTTCTTCTTCTGCCAGATGCGAA
GGATACACTTGCAACATTAAGAGCATGAATAGAGAAGCAATCCCGTACAGAATCTCTGGATGTAGCTGGCATTCGTTGGA
CACCATTCATGGCCTTAGAAATTTTGGTGATCATGAAGTCGACGACGTTATACAAATGAAAGACAGATTAGCCTTACTAA
AGAAAAGTGAAAATACTCGGGTATGTTTTGGAAAGTCTGCAATTCATGGATGGGGTCTTTTTGCACGACGAGCTATACAA
GAAGGGGAAATGGTGCTTGAGTACCGTGGCGAGAGGGTAAGAAGAAGTGTGGCAGACCTACGAGAAAGGCTTTACCGCCT
CGAAGGGAAAGATTGTTATCTTTTTAAGATTAGTGAAGAGATTGTGATAGATGCTACTGAGAAGGGAAACATCGCTCGTT
TGATCAATCATTCTTGTGCGCCGAATTGTTATGCTAGAATTGTCAGTGTTGAAGGGGAAGGGGAGAGTCGAATTGTCCTT
ATTGCTCGAAAAGATGTGGAAGCTGGGCAAGAATTAACGTACGACTACCAATTTGATCCAGAGGAGAAGAAAGTAGTGTG
TCTATGTGGATCTGCCAGTTGCCGCCAATTTATGAACTAA
>Diphasiastrum complanatum (Dicom.07G121600.5)
ATGAAAGCTATGCCAACTTATAGTAAGAAGAGCTATGTTGTGGCATATTTTCCGGCTTCTCGCATGCATTCTTGGATAGA
TACGCAACATGTGTGTGCAATTTCTGAGAATCCAGAACCACTCGCTGGTGGTTCTCATGAGAGTGCAAGGGAATCAGTCA
AAGATGTTGATATGGCAAGGCATGCCATGCTAAGGACTTTGGCAGCAACTATGTGTGATGTTAGTGATCGACTTCCTATT
AAGGCAGTGATTGAAACTGCTCAAGATGCTGGAGTCTGGAAATCATTTGCCAAGGAGGCAGTAGAATCAAGGGATTATTC
AGACATTGGCAAGCTGCTGGTCAGGTTTTATGGAATGATTATGAGGAAATATTTGAAGTCATCGTGGGTTAACAATTCCT
TCGGCAGATGGAAAAGCGATTGTGAGAATTCAGAATCTGCCTCTTCGATCGAAAAATTGAACCAGGAGTTGATAAATGCA
ATTTTGTGGGAAGAAGTTGCTTCACTCTGGGATAAACCTGAGCAGTCAACTTTAGGCTCTGAATGGAAGGATTGGAAAGG
GGCAGTGTCTGAGGGTTGTGCTCTTGTTGTCGGTGGTGGGAAAGGTGCGAATTTGAAAACCGTCACAACTCTAGGCCCTG
CTGATTCAGTCTTACAAAGTAGTCCAAATGGGAGCCTCACAAAACGCAGAAAGGAGCCACCAACACAACAAACCTGGCCA
TGTGACAATGGAGTAAATGGCGCAAAATTTGAGCTAAGCCGAAAACGCTCCAAGCTTGAGATTCGCCGTCGAGTTTCATA
TCCTGTCTCTGATGCAGAGCTAGCATCAGGAGGGCATGATCAGCCTGTGTCGGCAGATGGTTCCACTTCTCAATCTGCTC
CCATGACCTCCTTGCCTGCAGAACAATCACAGATTGAAACACAGAAAGACGATATTGTTTGTTCACCATATATAAATCAG
GATAGAGGAATAAATAACTTAAAACGGTCTTTGGGTAATGTGGACAATCCAAGTACTGTTGCATCAAGAGGTTCCCCTTT
GACTACCACTCCACATGGTGTTCCTGAAAATAGTAAGTTGCTGCCTCCTGTTGCTCCAACTAGTGGGAGATTATCCATGA
CTGGTAGATTTTGTGTGGCCTTCGTTGTACACAAGAACAGACAATGCACTCGGTTTGCAAATGAAGGTTCCTTATATTGC
TGTAAACACTTGAATTTTGCAGCTAATGAAGCTTCTGAACACTCTTTCAAATCGAATCACCTACTTGAGCAGCCTAGAGG
AGATGGTGTATCACTTATGTCTCCTGGAATTTCACTTCCAAGGACTTCATTTGAATCTAGGGATATTTGTCGTGCAATGA
CCAAGTATGGACGACGATGTGCTTTCAAGGTGAAAAAGGGTTCTATCCACTGCAAGAGGCATTCTATCCAGAATGATGCA
ATCTGCAGTGTGGCAGATGATGTTGGTTTAGGTGATGGAGAGAAACGCTTAACACAAGCCATTGAAATATGCCCAGAAAA
TGTTGAACCTGGCGCTCTCTCTTTTCTAACAACATCATCTGGACCAGGCAGTTTAGCAACCTCAATCGAAAGGAAGCCAT
CAAACTGGCGTCGTTGCATCGGTTGGTGTAAACGCAATGGTGAACAATGTTCACACAGGGCAAAAGTTGGTATGCTACAT
TGCAAAAAGCATTTGTGGCTGGCGAAGATATCAGGAGATTCTAGCCCTCAAAGATGTCAGCTTCAGGAGAATCCGTCTAA
CGTAGCTGAAGAAAAATTACTGAGATCAAAGTTTATGTTGGATAACTATATGAAAATAGCCCTGAATGATAAGGGAGACA
GGGATGAAGTTTGGCAGAAGTCCAAAAAAAAATCAACTGATAAAATTCTTGCCGAGGCTTCTCAAGACATGGTAGTAGCA
AATATTCTTCTAAGGTTTGTTGTGCAACAAAAGAAAAACCTTGAAGTAGCTATTGGTATACGGAGCTCAAATGATGTGAG
TAACTTTGAAGCCATCTCTGGGACAGGAAGTTTTCAGGAGCATGAACATGCTTACCCCATTGTCACAGATGAATTGAAGA
CTCTGGAAAAATCTATGTCAGATTCCGTTTGTTTAACTGTAGGTGTGTTGGATCAACACTCAAAAAATTGTGATAAGCAG
GCTGATAAGCTTAGATGCAGCATATGTATTGAAGAATTCATGGAACTAATAACCCTTGGAAGCCACTGGAAGACTTCACA
TTATAAAGAAGCTCAGTGTTTTTTAAAAGGATACATCTGCAGGGTTTGTGGCCAAGAATTGGCTAGCAAACCTGCAATTG
AGAGGCATTGGAAAGCTCAACACGAAGATGTACTTGAAACACCTGCCATGCCCATTTGCATGGTTTGTGATCAAAGTTTT
TCTAATTTTGACAGCTTATGGGAACACGTGGTCTCTGTTCATTCTGATCATCTCAGTGGAGCATCCTCACTATCTGCAAT
TCCTGGAACCTCACGAGATGGTAGCCATGTTACATGTAACGCAACAGCAAAGGAGTGTGCAGATCCTTGCCAAGGAAATG
GTCAAGTTTCGTTGACCAATGCTTCAAGTGTTAATTTATCACTGGAACACATCCCTTTCAAGGTTGAAGGTGATATTTTA
AAATTCAAATGCAAGTTTTGTGGACAGAGGTTTCGGTTACTTCCTGATTTGGGAAGGCACCATCAGGCAGAACACATGAA
CTCAGGTGTACCAGGCTTTCAGACCCAGAAAAGGAAGCATCGTGAACCTAGTTCCTCAAATCCTCAAAAAGCGGAATTAT
CAGAAATGGTGCTTTTGGCCCCCCCTGGTTGTCCTTCAGCGGCAGGAAGGTGGAAAAGACGGGGTAGAGTTGTAAAAGAT
GGATTGAGTTCCTTGTTACGAATCAAAGCTGCAGTGCAAAGTCTGAAGGAGCAAAACCTGACAAAGAATACAAACGAGGG
AGTATGTGAGAGAACGATTTCTCCTACTTATGGCCATGGATTATTGGGCACTGGACAATTACCATGGAAGGGCCCAACGT
TAACAGGAGTACCTGGGGATGATGACATTTTGTCTGCTGCTACTTCTGTTTGCTGTGTACTTCACCTTTGCAATGTTTTA
GGTAAGAAGTACGAGACTTTGCCACAGGAATTTCCTCAGAAGGCTCTTGAGCTTTGCAGAAGAGCTATGTTAGCTGTGAG
CTGGATTGGAGAAGGTTTTGTATGTCCAAATGGATGCAAAGTGTACTTGAAGGTTCCTGACTTAGCTGTAACATTTAATG
CAACACCAACATGTAAAGTTTCTGGAGTTGATACAACTGAAGTAAAGTCCCAATATTTAACAGAAAAATCTAGCTCCGAT
GCCTTCCCAGTGACCAGTGCACCTGAAAGTACTGTACAGGTCATCTGCAAAGATGTAAGCCTTGGGCAGGAATCGATACC
CATTTCTTGTGTGGTGGATGAAGATATCATCAAGGCATGCAGTTGTTCGAGTTGCAAAGAAGGAAAAATTAGTCAAGTGG
ATGCTTCAAGTCCATGGGAGACATTTTCTTACATCACTAGACGTCTATTAAAACCTTCTCTGGGACTTGATACCAAGAAT
TCACAGCTGGGATGCTCTTGCAAAGAGAGTAAGTGCTATCCGGAGTCATGTGATCATGTGCTCCTTTTTGATTCAGACAA
CAACGATGCGTGTGATATCTATGGGCAGCCAATGCATGGCAGGTTTCCGTATAATACTTCTGGTCAAATTATTCTGCAAG
AAGGATACCTTGTATATGAGTGCAACTCTAGTTGTCACTGTCAAGAGGAATGCACCAACCGTGTGCTGCAAAAGGGAGTC
CAAGTAAAGCTTGAGATTTTTAAGACTTGCCATAAGGGTTGGGCTGTAAGGACTGCTCAGCACATTCATCGTGGAACATT
CGTCTGTGAATATCTTGGCGAAGTTCTTAATGATGCTGAGGCAAACAAAAGGGGTGAAAGGTACGATACGATTGGATGCA
GTTATCTCTATGATATTGATGTTCACTTGGATACCAGTGCATCCCGGCGTGGTGCCAAACCCTTTGTCATTGATGCGACA
AAATTTGGAAATGTCTCAAGGTTTATCAATCACAGCTGTGCTCCAAATTTGATAAACTACCAAGTGCTGGTGGAGAGTAT
GGACTGTCAGCTTGCTCATATAGGCCTTTATGCCAGTCGTGATATTGCAATTGGTGAAGAGCTTGCATATGACTACCGAT
ACAAATTACTTCCTGGAAAAGGGTGTCCGTGTCATTGCGGGGCTGCCAGTTGTCGTGGAAGGCTTTATTAG
>Diphasiastrum complanatum (Dicom.05G110700.2)
ATGAACTCCTTAGCTTATGAGATTGAAGGAAGGGAGCTCAGTGGCCAACAAGTGTCAAAAACTGAGGGTTTGATAGCAGG
ACAGTTTGATGACACAAGCGATGAAGATGCTTCATTGTTCGAAATACATGATTCTGAAGAGGATTTGGAGGAAGTAGCTC
CTGAAGCATGCTCTTTGATGTCAGAGCCTCAGGTGCCAAGTCTTCAAGTTAATGGACAGCTGATTGATGACAATTATCAA
GGTTACAAGGAAGAAGACGATGAGGGTGACTTTCTTTTTGAAGGGATGGAGAAGCATTCATCTTCTGATGATGGATTTAC
TAATGAGGATAATACTGCTTCGATGGGGCATCTTGTCAAGGAAGATGATGTAGACAGCTATATTGACAGGAGAAAGAGTA
AGACTTTTTGCAGTTTGCAAGTGCCACTTAAAGCTTATGTTACGCTATCCGAAGCAGGGAAGGAGACTTATAACAGACAA
GAGGACCTTATATTTTACGGTGGTTCAAAAAGAAGGGAAGCACTGCTTGAAATGGTGGGAACAAATTTAGGTCGTATCTT
TCAGAATCCAGAACCAACAGAGTCTTTGCAATCACATATTGTCAATGAAGTACCTTCATCAGTCAGGATTGATGAAAGCG
AGCAATGTGATTTTGAGGTACGGCCTGAGGAGGAAAATCAAGAGGCATGTGAAGTTAGCTGCTCCAGTCCAGTTTATCCA
TGTTTGAGAAGCAAAGATTCCAAGCTGATTATGATGGAGATGGAGATTAAAGATAGAAGCCATGAACCTTTTTTGTCAGT
TGCAGAGCCAGTCGATGGGTCCCATGCAGCAGCTGAAGGACTATCATTACATGCACAGACATTAAAGGCATGTGCGAATG
AAGATGTTAACAAGAAGTTATTACCATTTTCCCAGGAAGATGAAAGAATATCATCAGTTGATATGAAACCTTCAATACAA
GATGCCCAAGACGCGGCTGCAATTGGAAACAAGAACAAGGATCTTGAATCTTGCACTCATGAGTCTTCTCTTTCCTGTGG
AGTGCAGCAGGAAACATCTTCATCTAGAGCTACAGACAGATTATGTCCTCCAGATAAATTGCTTATTCACAAAGATTTTG
AAGTAGGACCAATGCGAGTTACACGTAGCATGTCCATGGGAAAGCTTCATCTCAAAAGAACAGGAGATGTCAGACTTGAT
AGGAGTGGTTTTGGAATACCTGTAGGCAAGAGAACGGGCAAGAGGACTGCAGCTAGAGGAGTTCGCTCGGTATGGGGCAC
TGGTATGGGACTCCTAAGCCTTAATGGTGGCATTGATGTTGTTCAGCCATGCGTATCTTTAAAAAAGAAACTTGCTGGCA
AAGACAATCTTGGTCACGTCAAACTGAGCCTAGGCCCAGTTTGGATGCAGCGAAAAGGTAGGGGAAAAGGAAAGTCTCCA
GTTTCTGGCAAGACACGAGGAGTTCAAGAACATATTTGCCATGATTCAACTGACGACAATATGCTTGAAGGAGAAAGCAT
CACGCCTGCCAAGAACTCAGAAGATGTGCAAATTAGTCGTGGAAGCATGGCTGGCCAATCCATGACAGGGCTCCGAAAAA
AGCTTTCTAAGAAAATGCAGGCTGTTGGAACTGTAGACTCAATGAAACCTAGCGTGTCAAGAGCTAGAAAGAGAAGCAAT
TGCAGAAACAAGAGTAACTCTGGAAAAGGACAAAATGATGGCGAAGTTAGGCTGGACAGTAAGGATTTCATTAATGATCT
TGTTTCGCCAACATATGTGGATTCTAAATTAGAAACTGATTGTGAACTTGCTGTGCACAAAATACCATCTACGGAGACAG
GATCAGTGGTATTAGCAGATATGGTGCCGGAGGTCTTTTGTCAAAATCGTGTGACTTCTAAAGCAGCTGTTATTGAAGGG
AGGGCAATAGAGGGCTTTACGTTTGGATGTGTTGGCAGTAGGATATCTAGTGATTTTGCAGGGTTTCAGAAGATTCTTGG
ACAAACTCTGCAATTCCAGGAGAACATGGAAAATGGATCACAAGTATTGGGGAATAGGAATAATGCCAACGTTAGTGGTA
AGATTATGGACTCATTAGCTTCCAATGAACTCACGACAGAAACCCTGCATGACGTAGGTAAGCAGATTGAAGAGAAGTGC
GAAATTCAAGAGCCGGCTTCAAGGGTAGAGAGTCAACTGATAACTCGTATCGAGGGTTATGGGGAGGCGGTTGGAATGCA
TGTGAGAGAGGAAGAGGGCTTAGTGCTATTGTTTGACAAAGGCAGAGGTGGTGTAGATGAACAAAGAAGTCCTCAAAGAG
ATCAATTTTGTAGCAAACACTATACAAGTATACAGTTTGTGGATGAGCAGGCAGACATTGATTCTCTCCAGGGTTTTGTT
AGCACTGAAGCTGTACCGGATGGAAAAGGACCTGAAAAGTCGGTCCTAACAGGTGATATGGTTGGATTTGAGCAGCATCG
TTTGCAAACTAATGGAGGCATAAAGTCAAGTTGGCAAAGCAAGTGTCTGAAATTGCCAACATCAGAAAATCTAGAGGATA
TATATGAGGACAGCTTCCGGGACATGTCAATCGCAAACTCAATCGGCAGTGAGAAGGGGAGAAAATGTGTACAGTTTGGT
GAGGATGCTGGATCAGCAACATCACCTGGTGGAGTCGCCAAAGTTGGAACAGATTGTCTGCAGCCTGAGATCAAGAGTCA
AATGAGAGGTAGAGGCAGCAAGAAAGGAAAAGCCAAAGGAGGTATTACTCTTGTGAGCACAGGCGATTTAAAAACTAAGC
ATTGTGCCCAAGACTCTGTCAATGCAAGAAAGAAAGGGGAACCTTCCAGATCAAAGAAGACCAATTCCAAACAGATTCAC
TCCTTCCAAGGAGGAGAGGCATGCGTGCAGTCGAGATGTGAACTTGACAAGAAAGTTGCAGGGCATCGGAAAAAGTCAAA
CAAAGGAGTTGTCATGCAAGTATGTCTGGAAAATACCGAAAAAAATAAACTTCAGATGGAGCTACAAGTACAGAAGAAGC
GCAAAAGACACTGTAAGGGAATTGCCGTTGGATTGGACTTGATTGAAGCTGCTGGTAGTTGCGAATTTAATAAGAAGGCT
GGAAAGAGTAGAAAGAACATTGTTGGTGGTAATAAAGTTGCATCAAATGTATTGAAGAGGAATCCTTTGGGATCTAGGAG
AAAGGAAGTAACTGAAACTTCAAAAACAAATATTTCTGGTGTAGTTACCATGGAAACTGATACCTCCACTCTGGTGAAAA
AGCAAATGAATTTTTCAAAATCTCAGAAAGGTGGAAAGGAAAAGATGGCTTCTCTGTTGGAGGCAAAGATTGTGGAAAAA
GACACACATCATTTGCGTACTGTGGCAGGTACTGACATTGGATCTTATGAGAGATGTAAAACGAATTCTTCAAAATTTCT
ACCACATATGGGAGACCAAACAAGTGAAGGAACCTTGACCACTCTCAAGGACAGCAAACAGGGTGAAGTTCAGACAGTTT
GTGAGTCAATGGTGGCTGAAAGATATTGCTTCACTGACATGGGTGATGTTGAAAGCTCTGTGGTAGCTAAGAAAGCACGG
GAAGGAGAATTTTCTGGCGATTTGGCTACAATTGGATTGGGACACCATCTAGACTCTTATTCCGGCTTTGAAAAGACATC
TCATCGCTTGTTAGGTACTGGAGAGTCTAATCTCACTACCATTGGTGAAGATGTTTGCAGTGGAGTAACCGAGGGTGAAT
GTCCTGACCACGGTGTCAACGTGAGTGCCAACGTTGAAGAGAGTGCTGGCACTAAAGCTGGGTCTGCAGGAGTAGGATGG
GTCATGTGTGATGATTGTCGCAAGTGGCGCTGCATTTCCACCGAGCTTGCTGACATAATTGAAGCTACTGACGCTAGATG
GACCTGCTTGGACAATCCAAACAAGGAATTTGCAGATTGTTCAGTTCCTCAAGAGAAAAGCAGCGCCCAGATTAATGCAG
AGCTTGATCTTTCTGATGACACTATTGATGGAGAGGATGAAGACAAGGAAGCTGCTGTTGACTCTAAGTCCATCGGTGGT
TTTCAAGGAAGTCGACCAACTACATGGATACTTACTCGTCACAACATTTTTCGCCATCGCCGCCGTAAAACACATGACAA
TGATGATTCTGTAATTTGTCATTGCAAACCACCGGAAGATGATAGTCCAGGATGTGGAGATAGCTGCATCAACCGGATGG
TCTCTGTGGAGTGTGTGCCAGACATTTGTCCTTGTGGTGAAGCATGTTCTAATCAGCAGTTTCGAAAAAGGATGTATGCA
AGTGTTGCACTTTTCAGATGTGGCAAGAAAGGTTTTGGTTTGAAGGTGCTAGAGAATGTCCTAAAAGGAAGCTTTATCAC
TGAGTATGTTGGGGAGGTTGTGGATATGCCTACTTTTGAAGCACGACAGAGGGAGTACGCTTGCAATGGTCAAAAGCATT
TCTATTTTATGACTTTGAACAGCAATGAGGTTATCGATGCATATGCCAAAGGAAATTTGGGACGGTTCATCAATCACAGC
TGCGAGCCTAATTGTCAGACGGAAAAGTGGTGGGTCAATGGGGAGATATGTATTGGCCTTTTTGCGATTAGAGATCTTGT
ACAGGGTGAAGAAATAACGTTTGATTATCACTATGAGCCAGTTTATGGTGCAGCAGCAAAAAAGTGTCATTGTGGATCTT
CTCTGTGTCGAGGATACATTGGTGGTCAACCACTGGATCCAAACTCAATAGCAGAGAGTGACTCAGATGATGAAGAAGAT
CCAGAGCCAGTTATGCTGGAGGAAGAAAGTGAAGAGGAGGCTGTAAATTTTGAAGAAAAGTCAGTGGTTTCTGCAAGGAA
GTTTCGTGGGGCATCTGAAGCTGCTTCATGGGAACCAAAAATGGCTCGAGCTGGTAGGTTAAAGCGGAAACGATCTTTTG
GCACAAAGCCTGATGATTTAGATAACTCTCTTAAGAACTCCTCTCAATCAAAGCGTCCTAAGGACAGTACATTTGTGAGG
AAAAATCCTGGAACAAAAGGGCTATTTCTGGAAGCCAATGTAGGACGACAAGATTGGGGCCGACCATCTAGATCAATCCT
GCCCAGTGAAGTTGAAAGAAAATTGGATGCATTACTGGATGCTCATGGTGGCTTAGAGAAGCGAAAGGATGTGGCAAAAC
ATTACATGAGGCTGCTTGTGCTGTCAACTGCCTCGGGAGATACAATTCAGGGCGGACCATCTTGGAGTGTACGAGATCTT
TCTTTACTTCTTGATGCTGTGCTGAAGACATCATCTCGGAGTGTCTTGTCAGATATATTACACAAAAATGGCTTGCAACT
GCTTCATAACTTGGTAAAGCAAAGCCGCAGGAACTGGAAAAAAATTCCAATTCTTCGAAAGCTCATGAAGGTTCTGGAAC
TCCTCTCTACTAGGAAGGTTTTAACAGAAAGACATATAAGCTGTATTCCTTCTCGGCCTGGCATGGAAAGTTTTGTGGAG
TCAATCTTTGAACTTACTCGCCATGATGACAACGAGGTTCAGCAGATTGCTCGTCGTTTTAAGAGTAAATGGTTTCCAGT
TGGTGCTGTGTATTCCCGTCATTCTTTTGGTGAAAAGCATTCAAAGTCTCAGCCGTTGTGCTCATCTTTTCAGCAGCCAA
GGAGTCAGCAAAAATCCATTTCAGAAGACTTCAGTCCTCCACCTTTGCCAGATGAATCATCAGGCTTACAGAACGTGTCT
CCAAAATCCTCACAGCAACCTGCCAATCAATCAAAGTGCTGGGGCTCATTTGCCCAAGCAGAAAGACGCTCTTCCTTTGA
TGATATGCTTCATCCTGCCAGTGGAATTTCGGAAAGCCCAACCCAGAGTGTTGAAGGGAAAGGGAAAAGTTTTGAAAATC
ACTGTTCTTATGATGCAAGTTTTCCTAATGACCCAAATGTAAACATGTTGGATCAGGAACCAAGACGTCGAAAACGAGTC
AGTCGTTGGGATAAACCTGCAAAACCTGATAATATTGGTCCTGAATGTCAGCAACGCTTAGAAGGAGATTCTGAACCGTG
GTTTGGAGATAAGGTTGATGTGCCAGAAGATGGTCATCAGAGTCTTTCCTCTTCTGTGCGTCATTCTGGAATTGGATTAG
ATTCTTGCAGACAGTCTTCACAGGGGAGGAACTGTTATAATCAATCAGCTGATGCTCACAAGTTCGCTGTTCCGAATAAA
GTTGTGCAACTAGAACTGTCCCACTCTCAATCAGACTCTCAGACCACCAAGATAGACTCAAGGACGATAATCATGTCAGA
ACGTATGGATTGTTCAAGTACTCAACAACAATCGAAGAAGCCACATTGCTGGATTAAGCGCTCAGCCCGGCCACCCAGGG
CACAAATGTCAAGTCAACAGTCTGTAATGAGATCAGGGGCATTGCCTGCACCACCACAACGCGTTTCAAATTCACCATCA
AGGCCAGGATCTCATCAGACTTCGGTGCAGGTTGGGCCTAAGGTAATGCAAGCAATAGCTCCCCAGGCACAACCGTTCAT
GGGGATGGTCCCACCACAGCAGTGTTATCTGCCACGCATGCCAGTTAGTCCTTTTCCAGGTCCCCAAGTTGGGGCATGTC
CTCCAGCACCTCGTGGAAAATCTTTCTCTGCTCCCCCGTGTAGGCAGCCTCATGTTCAGCTTCCTGTTTCACCATCTTCT
GCAACAGTTCCACCCCATGTGCAACATGGGCCCATGCAGATGTCCAATGGGGCCTCTCCTGCACCACATTTTATGCCTCC
CAGGACAGATTCTGGAAATTTTCGGAAAACAACAGTAAGAGGGCCAGGACAAGTGCATTTGGCACGTGCAGTCTTCCAAT
CTGCACTACCAGCTGCTTCACCAGGCTTTATATCTGGTTTCAAGAATCAAGGGGAGTTTCAGAGCATGCAACGACCGTCT
GGCAGCACACGGCCACACCATGCTGCCCACCATCCGTTCCAGTTGTCAGAACCTTTTCAGTGCCGAGGCCCTTCATCAGC
AAAGAAGCTTCCAGTGGGTCAGCTTGATCCTTTAGTAACTGGAGGAAGTAGACGTGAAAGGTTGGATGGTGGAGATAAAG
AGGCAGCTGTTTGTAGAGAGTCTATGGGAGAGTTTGAGCCAGAGCCTCCTGTACCAGGTCTTTGA
>Diphasiastrum complanatum (Dicom.02G047000.1)
ATGAGATACTCGCATATGGAGAATTCGCAAGCTGATAAAGGTGATGCTTTTGCATGGGAAGGTTCAGATGAAGAAAGATT
TTCTTTAGCAAAAGTACAGAAAGACCATGAGCAAAGAAAACTTCAAGCTCCACCTGAGAAGCAATCTAGTGCAAGATTGC
TCAGGAATGGTAAAGTGCGAGTTATTGAACCTGCCCAAAGAAAGGCCAAGCAACAGGGTATTGTTGAGGGTAGAAATGCT
TCTCACAGCAAGTCACATACAACTGAAAAATTGCAACCAGAGGATTCAGCTGATGTAAATCAGGCGAAAATAGCTCTTCA
CTTTTCAGAAGACGAAGAGCACAGGAAGCTGCTGACTCTACTGGAAGAGCAGCGTTCACTACTTCAAAATCAGACTGCCT
CTAAGCAAAGGGAGAATGTTCATGGCATGGAGAAAATAGACTCGGAAAAGGAAAAGCCTGACAAGTTGCAAAGCCACAAA
ATTCATTCTGAACTGCATGAATCAGAAGATGATGAACCACTTTCAAAATTTTTAAAACAGGACAGTGCCACCAAAGATCA
GAAAAAGATCAAAGTGCAGGATGTAGAAGATGATGAGCCTCTCTTCAATATTCTTAGTAAGGTCAAAAGCTCAAAGAAGA
AAAAAAAGGTAATTGGGACTCCCAAAGCTGTAAGCAGGCAGACTTCCGCAACAGAGTTAGACATAGGAGCATCTTCAAAG
GCTTCTTCAGAGACTGAATTGAATACAATCACGTCTGCTTTCCTTGAGAATAAATCTACAACAAGTGGAGATTCTCTGTT
GCCTTCATCCAAGGGAGATTCATCGACAATTGAGCTTTCTGTTATCGATGAGAGTGTTCCGCTAGAAAATGAAAGTCCAA
AATTAAAGGCTTCCTCCACAATCAAGGATCATAAAGTTGACAATAGTGCTACTCTAGGTCTGGATGCTGTTACTGAGAAG
AGACTTGGTAAGGTTATAAACAAAGAACAAAAGGCAGCTTCCTTGACAATGGAGGATCATAGAATTGATGATAGTTCCAC
CCTACGTCAGCACGCTGTTGCCGAGAAGAGATTGGGTAAGGTTATAAACAAAGACCAGAAGGTCACTGGACACTCGGCAC
TGCAAAAGAAGTCTGTTGAGGAGATAGGAAGGACATTTGGCAAGCAGAACAAGAACTCGCTGGTAACTAAAGAAACTTTG
GGTAGAAGAAAGGTTCTTCTGGATGAGCCATTATACACATCTCAGAAAAAAGCAAGGCTTCTATCTTTCCGTAAGTCGAG
AAATATCATCAACAAGCGAATCAATGCTGATTCCATAAGCCAGCATCTGATGCCAGAAGTTGCTTGTCCAGAAGTGGCTG
CAGCACATGAAAAGGAGACGGTTTCAGCGGGAGAGCTCAAAGCTTTGCAAGAAGAACTTTATCCAATTATTACAGAAAGG
CAGCAAGGTGGTCAAAAGGACTTGACAAATGATTTAATGGAAAAATGGATTGAGGTTACCTGCAAGCAGCTGCATACTTC
CTTTGATACACATGTTTCTATTGTCCAACATTTCCTATGCCATTCGCAAGGGTCATGTGACAAATTATCCTGCTAG
>Huperzia asiatica (HaA26G0264)
ATGTGTGTCCTTAGAGATAGGGATGCAACTTTAGAACAAGGGTATATGCCCTTAAGAGCATACTCGGCCAAAAGGCCAAAAGCAAGAGGTTGGCTTTTGAATTGCGAGAGAATGGAAAGCAGCATTGCTTCTGCGTCCGCTTGTTCTTCCTCCTCCACCTCTGCTGCAAGCGAGCTGCAGGAGGCCTTGGCGTTACATGGCCTGGCTGTTTCTGTTTCTCAAGAAAAAGGCCGCTGCTTAATTGCTCGCAGGGACTTTCTGCCAGGACAAGTAATATTGGAGCAAGATCCTTATGTATCAGTTTTGGATTTTGAGTCTAGGGGTACAAGGTGTGATAGTTGTTTCAGCCAAGCTGAAAACCTAAAACGATGTTCGTCTTGCAAGCATGTTTGGTATTGC…
>Huperzia asiatica (HaA02G0111)
ATGATTTTGGATACGTTGGCCTCAACTGCATTGGCCGCAAACTTCAAGGAAAGATGCAGTGGTATTTCTGGTGGTAGCGGTCAATATGCTCCATTGAAAGAAATCAAATTCGAGATTCGTGATTCATCTTCCTCTTTGTTGACATCTCCATCGTTAGATAATGACGCAGAAAACGTCAATAGCACAGTTGGTAGCTTTTCTTTGCAGACGTCTTCCGATCACTTATCTAATCGAGATTGTACTTTTCATTTGAGTCAACCTAATTTGCCAAGCAACGGAAAGTTGAAATTTGAAGGGAAAGGAAGCTTGTGTGCTGAAGTAGACAACAAGTGTGTCAGCTTAAATGATCGAAGAGGCTCCATTTGTGGCGATGCCCTTGTGGAATCAACAACTTTGGAC…
>Huperzia asiatica (HaB31G0391)
ATGGCGAGGTCGTTGATTTCGCTACCATACGATCTTGCCATCAAGGCGGGCCTCCAGATGCTGGAGGCCAATCTGCTTCCTGATTTTCTCCTCCGCAGGGCTGCGCGCATGCTCCTCTCCATGCGCCTCCGCGTCTCCTACAAACCCACCGCAGCTGAGCAGCTTTTGGATCTCATGGAGTTTGCGCATTCTTTGAAAGAGTTTCCAATATCCATCCACCAAGATGAAGCAAACTCACAACATTATGAAGTTCCAGCCGAGTTTTACAAGTTGGTGCTTGGAAAACACTTGAAATATAGTAGCTCATATTTTTCCAAGCCAACTTCTCGGCTAGATGAGTCTGAGCAAGCTATGTTGGAGCTTTATTGTGAAAGAGCACAACTAGTAGATGGACAAAAA…
>Huperzia asiatica (HaA46G0536)
ATGAGTACGTCATTGTTCGATAATGGTGGCAAGGAAGATGAAGGGATAAATCACGAAGAGCAGGAAGAAAAATTTAAAATCATGAGCGAAATAATGCATTCTCACAGGCAGCGCTCTGGGGATTCTGACCATGCGGACGCTGTCGAGAATAATTTTTTTACAAAGACACAAAATGCGTCATCGTTACCTCCAGTGGCAAGCTCGGAGGTGCAAGTTTGCTTGTTTACCCCATCCCTAATAGAAGAATTAAGGAAGCGACAGCGCACTTTTCCTAGAGCCGAGCCAAATCTTTTGACTAGTGTCCCAAATCTTTTGTCTAGTGTCCCGAGGAAAACTTTTGCAGATTGTACTGTCATGGAATCAAGGGAGGCTGAATTAAACGGAGCATGCCCATTTATA…
>Huperzia asiatica (HaB50G0105)
ATGGAGGGGGTGTACGGTATGGAGATGCAGACTTCTGTAACGATCGACGAGGATGCATCGTCCTCCGTCTTGTTGCTGCAAGCGGCCTACCGAGCCATGGAGCCTGTCTCCGTCGTGTTGGCCTTGGCCAGAGGTGTCGGCAAAGGAGTTATGTCAGAGCGCGTTCAGGATATCTTCATGAGGCACTGTCTGAAGGATGAGGTTTGCAGAATGTTTCCTCCAATTCAATCATATACTATGAGAGTTTTGAAGGAAGTGCTCCTTGCCGCTGAATCGGATGGATGTGAGGTGTTGGATTCCCTTTATGAAGAATACACACGTTATTTGCTACTTGGAAAGGACAATAAAACTGGAGGATACAAAACATTCACGTATGTGGTGAGAGACCAAGCACAAACT…
>Huperzia asiatica (HaA05G0259)
ATGGCTTCTGCAGAAATTGGCAACGCATCTCACCACCTCCCGCAAGAACTGCACGTGGATCAACCCCCTGCGCCTGATTCCTGCCACAAGGAACAGTTCTCTGTCCAAGCCACAGCTTCTTTACAGAAAGTGTCAGCTGAGAAAGGATTTCTGTCAGATTTTATCTCCTCAGAAGATTGCGATCCAGGCGATTTCGATCCATCCCTTGCCGGCATACGCTCTTTCCAAGAGCTTCTCAGCTATGGTGTTCTGGATTACGAGAACAGACATGATGGGTTTGGTGCAACTGCATCTGTGGGTTGTGAGAAAGCCCAAGGATCAGATTCCAACAGGGCAGCTTGTGGAGAAGGCAGATCTGTGGGCATTTGTGAGAACAGTGGGGCATCGGCCAGGACTGTG…
>Huperzia asiatica (HaB37G0500)
ATGAAGTTGAGAGTTTATGACAGTGGAGTAAGAGAATTTCCTTGGCAGCGAGTGTTGACAAATTTGGATCCAACGACAGTTCAGCCCGAGGAGAGCGCTCATGAAGAAGATGCTTCATTGATTGAAAATCGTGATTCCGAGGAAAATCTGGAGGTAATAGTGTGTGAAGCGCACTCTTTAATGTTAGGGCACCGAGCGCCAAAGCATCAAATTAATGGACAATGTGGTTCAGGATTGCCTGCAGGCAAGAGGGGAGTTGAGCAGTTCAAAGCTGAAGAAGCTGGCTGTATGTGGGGATCTGGAATGGGACTTTCAAGCTCTACCAGTGATGTTGCACAGCCACTTGTATCTTCAGAAGGCGAGCCTGAAGGAGGGGACAATCGCTTTCGTGCTGTTGGA…
>Huperzia asiatica (HaB49G0221)
ATGAATCCGTTGACCTATGAGAGTGGGGGAATAGAACTTGATGGGCAGCAGGTGCTGAAAAGTGGTTCAATTTCAATGCAGTTCGTTGACACGAGTGATGAAGATGCTTCGTTGTTTGAAGTCAATGACTCTGAAGAAGAACTGGACGAGGTAGGTCCTCAGCCAGCGCTGCAAGCGCGGAATTTTCATGCTCATCAACACCTTATCAAGGACAGTTTTCCAGGTTACATGGAACAAGACAATGAGGATGGGTTTCTTTTTGAAGGGATAGAAAAACATTCATCTTCAGATGATGGATTTATTAGTGAGGATAAAGTTGCTCCAATGGAGCATGTTACTAGGGTAGTTGGTGAAGGGAGCTGCTTGGACAGGACAATCTTTGAGACTTTTAGTAGTCAG…
>Huperzia asiatica (HaB19G0083)
ATGGATGATGCTTTTGCATGGGAAGGTTCAGATGAAGAGAGGTGTTCAGCAAAAGTACAGAATGATAACATGCAAAGGAAACTGCAAGCTCCAGGTCCTAGACTTGACAAGCAGCCTAGTGCAAGATTGCTCAGGAATGGTAAAGTGCGAGTTATCGAAGCTTCCCAGAGAAAGGCTAAACGACAGGGTGGTAATGAATTTAAAGCTGTTGACCACAGCGAGTCAAACATAAAGGAAAAATTGGAATCAGAGGATCTGGTTGATTTAAGTCAAAATAAAGCTCTTCTTCATTTTCCAGAAGATGAGGAGCACAGGAAGCTCCTTACTCTCCTGGAGGAGCAGCGTTCATTACTTCAAACTCAGATTGCTCAGAAGAAAACGGAAAATTTTGATGATGTG…
>Diphasiastrum complanatum (Dicom.12G062400.7)
ATGGCAACTGTAGCTCGTACTTCTCAGCGCTCCAATGGACTTGCTACTGTCTTGGCCATTGGCACAGCAAATCCACCCAA
CGCTATTGAACAATCTTTTTATCCAGACTTCTTCTTCAAAGCCACAAATTGTGATGACCAGATTGAGCTCAAGACTAAGT
TCCAGCGCATTTGCGATCGATCTGGAATCAAGAAGAGGCACTTTGTTCTGACGGAGGATCTGCTGAAAGAAAATGCTAAT
CTCTGCACTTATCGCCAGCCATCTCTGGAGGCAAGGCAGGATATTACTATTCAGGCCATTCCCAAGCTCGCCCACGATGC
GGCAGTGAAGGCCATTGAGGAATGGGGTCAGCCCAGATCCTCTATCACCCACATTGTCTTTGCCACCAGAAGCGGTGTGA
GTATGCCGGGCGCTGATCTCATCCTCACAAAGCTTCTTGGCCTTCGCTCTAGCGTCAAGCGTGTCATGCTCTACCATCAA
GGCTGCTTCGCTGGAGGATCAGCAATGAGAATGGCCAAAGATATGGCCGAGAACAATAAAGGAGCCAGAGTATTAATAGC
GTGCAGTGAGACCAATGTTGCCACATTTAGAGCTCCGAACGAGAGCCACCCAGATGGGCTGGTGGTAGCCGCTTTGTTTG
GAGACGGTGCTGCCGCTGTGATAGTAGGTTCGGATCCAATAGCTGAGACCGAAAAGCCTTTATTCGAAATTCACTTCGCA
AGTGAGAACGTTGTTCCGAAGAGCGACGGAGCTGTCGTGGGTCATCTATCTGAAGCCGGCCTCATCTACCATCTCCACAA
AGACGTCCCTGGACTGATATCTAAAAATCTTGAGTCAATTCTCAAAGACGCAGTGAATATCGTGAACTGTGGCTCTGTGG
AGTGGAATGACATGTTCTGGGCAGTTCATCCCGGAGGTAGAGCGATCCTCGATCAGGTTGAGCGTCAGCTGAAGCTGAAG
GCTCCCAAATTCCAAGCCACAAGAGACGTTCTATCCACATACGGCAACATGTCCAGTGCTTGTGTTCTTTTTGTCTTGGA
TCAGATACGAAAGCGATCACAAGAGCTTAAGCTCTCAACTACCGGGGAAGGCTGTGAGTGGGGTTTCCTCCTTGCCTTCG
GACCTGGTCTAACTGTGGAGACTCTTGTACTCAGAAGCGTTATGCAGTGA
>Huperzia asiatica (HaB45G0246)
ATGGATCGTACTTCTCAGCGTTCTGCGGGTCCTGCCATAGTCTTGGCAATCGCCACAGCCAATCCCCCCAACTCCATTGAGCAATCTGCCTATCCGGACTTCTTTTTCAAAGCTACCAACTGTGAAGACCAGATTGAACTAAAGACAAAGTTTCAACGCATCTGTGATCGATCTGGTATCAAGAAGCGACACTTCGTTCTCACGGAGGATTTACTAAAAGAGAATCCAGCCATCTGTTCGTATCGCCAGCCATCTCTGGAGGCAAGGCAGGATATTGCAATACAGGCCATTCCGAAGCTCGCCCACGACGCGGCAGTGAAAGCCATCGAAGAATGGGGCCAGCCCAAGTCTTCCATCACCCACGTCGTCTTCGCCACCAGGAGCGGGGTGAGCATGCCG…
